# Supplementary material for: Clinical spectrum of Transthyretin amyloidogenic mutations among diverse population origins
Source: Hum Genomics. 2024 Mar 25;18:31. doi: 10.1186/s40246-024-00596-7 (PMC10962184; doi:10.1186/s40246-024-00596-7)
Supplement: Supplementary file 2 — Supplementary Material 2 [file 40246_2024_596_MOESM2_ESM.xlsx]

## Sheet: Supplemental_Table_2
Supplemental Table 2: TTR amyloidogenic mutations identified in UK Biobank (UKB) cohort.
rsID	Proteint variant in TTR mature protein	Protein variant in TTR precursor	Sequence Variant (mRNA)	Codon Change	Location	ClinVar Classification	Imputation INFO
rs138065384	Phe44Leu	Phe64Leu	c.190T>C	TTT>CTT	Exon 2	Conflicting classifications of pathogenicity	0.64239
rs730881165	Ala81Thr	Ala101Thr	c.301G>A	GCA>ACA	Exon 3	Conflicting classifications of pathogenicity	0.682379
rs121918074	His90Asn	His110Asn	c.328C>A	CAT>CAT	Exon 3	Conflicting classifications of pathogenicity	0.862864
rs76992529	Val122Ile	Val142Ile	c.424G>A	GTC>ATC	Exon 4	Pathogenic	1
