# Supplementary material for: Clinical spectrum of Transthyretin amyloidogenic mutations among diverse population origins
Source: Hum Genomics. 2024 Mar 25;18:31. doi: 10.1186/s40246-024-00596-7 (PMC10962184; doi:10.1186/s40246-024-00596-7)
Supplement: Supplementary file 3 — Supplementary Material 3 [file 40246_2024_596_MOESM3_ESM.xlsx]

## Sheet: Supplemenatry_Table_3
Supplementary Table 3: Minor allele frequency of TTR amyloidogenic mutations identified in UK Biobank (UKB) across ancestry groups in 1000 Genomes Project and gnomAD. AFR: African; AMR: Admixed-American; CSA: Central South Asian; EAS: Aast Asian; EUR: European; MID: Middle Eastern.
	Ancestry	gnomAD	1KG	UKB
Phe44Leu (rs138065384)	AFR	0.0006152	0.0008	0.000160333
	AMR	0	0	0
	CSA	0	0	0
	EAS	0	0	0
	EUR	8.791e-06	0	0
	MID	NA	NA	0
Ala81Thr (rs730881165)	AFR	6.152e-05	0	0
	AMR	0	0	0
	CSA	0	0	0
	EAS	0	0	0.000747384
	EUR	1.759e-05	0	0.000479665
	MID	NA	NA	0
His90Asn (rs121918074)	AFR	0	0	0
	AMR	5.782e-05	0	0
	CSA	0.0001307	0	6.08569e-05
	EAS	0	0	0
	EUR	0.0004749	0	4.55689e-05
	MID	NA	NA	0.000320102
Val122Ile (rs76992529)	AFR	0.01569	0.0197	0.0213107
	AMR	0.0005782	0.0014	0.000507099
	CSA	6.533e-05	0	0.000121655
	EAS	0	0.001	0
	EUR	3.517e-05	0	2.07107e-05
	MID	NA	NA	0.00127877
