# Supplementary material for: Clinical spectrum of Transthyretin amyloidogenic mutations among diverse population origins
Source: Hum Genomics. 2024 Mar 25;18:31. doi: 10.1186/s40246-024-00596-7 (PMC10962184; doi:10.1186/s40246-024-00596-7)
Supplement: Supplementary file 4 — Supplementary Material 4 [file 40246_2024_596_MOESM4_ESM.xlsx]

## Sheet: Supplementary Table 4
Supplementary Table 4: Results of χ2 test and T test for sex and age and first ten within-ancestry principal components across the ancestry groups and TTR mutations investigated. For each test pvalues are reported.
Mutation	Population	χ2_test_sex	T_test_age	T_test_PC1	T_test_PC2	T_test_PC3	T_test_PC4	T_test_PC5	T_test_PC6	T_test_PC7	T_test_PC8	T_test_PC9	T_test_PC10
rs138065384 (Phe44Leu)	AFR	1	0.960071	0.329794	0.662854	0.754623	0.41088	0.657017	0.613268	0.619479	0.896048	0.565306	0.305782
Ala81Thr (rs730881165)	EAS	0.894185	0.640129	0.647422	0.855699	0.877203	0.846564	0.761887	0.653522	0.849109	0.947085	0.970228	0.990958
	EUR	0.89364	0.98196	0.8718	0.86525	0.683452	0.45209	0.849999	0.635085	0.898117	0.110157	0.785706	0.987281
His90Asn (rs121918074)	CSA	0.464259	0.912865	0.202533	0.528076	0.835987	0.744831	0.960803	0.975055	0.940896	0.931791	0.786398	0.525714
	EUR	0.911622	0.916892	0.928926	0.860942	0.878648	0.855412	0.939889	0.960813	0.991186	0.924528	0.857947	0.844955
	MID	0.358048	0.402742	0.472689	0.843984	0.949858	0.117804	0.914005	0.319692	0.246349	0.387682	0.766051	0.358736
Val122Ile (rs76992529)	AFR	0.79644	0.740091	0.919232	0.588206	0.821998	0.946907	0.751453	0.764356	0.854962	0.869137	0.876941	0.743656
	AMR	0.444785	0.691339	0.345889	0.662159	0.588309	0.541491	0.667263	0.629031	0.596446	0.199543	0.45855	0.206601
	CSA	1	0.956376	0.56683	0.844692	0.765574	0.443644	0.867868	0.534856	0.715674	0.485354	0.678374	0.789042
	EUR	0.950665	0.988776	0.915204	0.926353	0.875901	0.998723	0.98052	0.953573	0.919538	0.502974	0.888205	0.995081
	MID	0.833593	0.69227	0.240613	0.99719	0.722678	0.390336	0.960424	0.608317	0.249791	0.430044	0.746112	0.723121
