# Supplementary material for: Clinical spectrum of Transthyretin amyloidogenic mutations among diverse population origins
Source: Hum Genomics. 2024 Mar 25;18:31. doi: 10.1186/s40246-024-00596-7 (PMC10962184; doi:10.1186/s40246-024-00596-7)
Supplement: Supplementary file 5 — Supplementary Material 5 [file 40246_2024_596_MOESM5_ESM.xlsx]

## Sheet: Supplemental_Table_5
Supplementary Table 5: Results of the Fisher’s exact test across TTR pathological mutations and phecodes tested in each ancestry group.
Mutation	Ancestry	Phecode	Description	Category	P
Ala81Thr (rs730881165)	EUR	426.2	Atrioventricular block	circulatory system	0.00028075
Ala81Thr (rs730881165)	EUR	426.21	First degree atrioventricular block	circulatory system	0.00183964
Val122Ile (rs76992529)	MID	681	Superficial cellulitis and abscess	dermatologic	0.00275146
His90Asn (rs121918074)	EUR	174.11	Malignant neoplasm of female breast	neoplasms	0.003063
Val122Ile (rs76992529)	EUR	626.8	Infertility, female	genitourinary	0.00339377
Val122Ile (rs76992529)	AFR	747.1	Cardiac congenital anomalies	congenital anomalies	0.0035
Ala81Thr (rs730881165)	EUR	415.1	Acute pulmonary heart disease	circulatory system	0.00462692
Ala81Thr (rs730881165)	EUR	415.11	Pulmonary embolism and infarction, acute	circulatory system	0.00462692
His90Asn (rs121918074)	EUR	174.1	Breast cancer [female]	neoplasms	0.0046664
Val122Ile (rs76992529)	AFR	420.3	Endocarditis	circulatory system	0.00569199
Val122Ile (rs76992529)	AFR	557	Intestinal malabsorption (non-celiac)	digestive	0.00639663
Ala81Thr (rs730881165)	EUR	619.1	Noninflammatory disorders of ovary, fallopian tube, and broad ligament	genitourinary	0.00656116
Val122Ile (rs76992529)	AFR	281.12	Other vitamin B12 deficiency anemia	hematopoietic	0.00677702
Val122Ile (rs76992529)	AFR	425	Cardiomyopathy	circulatory system	0.00683385
Ala81Thr (rs730881165)	EUR	496.21	Obstructive chronic bronchitis	respiratory	0.00889135
Val122Ile (rs76992529)	AFR	747	Cardiac and circulatory congenital anomalies	congenital anomalies	0.00904298
His90Asn (rs121918074)	EUR	465	Acute upper respiratory infections of multiple or unspecified sites	respiratory	0.00923199
Val122Ile (rs76992529)	MID	610.8	Other specified benign mammary dysplasias	genitourinary	0.00925926
His90Asn (rs121918074)	EUR	189.4	Malignant neoplasm of other urinary organs	neoplasms	0.00971758
His90Asn (rs121918074)	EUR	199.4	Neurofibromatosis	neoplasms	0.0097479
Ala81Thr (rs730881165)	EUR	496	Chronic airway obstruction	respiratory	0.00980272
Val122Ile (rs76992529)	AMR	214	Lipoma	neoplasms	0.00990099
Val122Ile (rs76992529)	AMR	214.1	Lipoma of skin and subcutaneous tissue	neoplasms	0.00990099
Val122Ile (rs76992529)	CSA	612	Breast conditions, congenital or relating to hormones	genitourinary	0.00990099
Val122Ile (rs76992529)	CSA	612.2	Hypertrophy of breast (Gynecomastia)	genitourinary	0.00990099
Ala81Thr (rs730881165)	EAS	320	Meningitis	neurological	0.00990099
Ala81Thr (rs730881165)	EUR	496.2	Chronic bronchitis	respiratory	0.00992033
Ala81Thr (rs730881165)	EAS	430	Intracranial hemorrhage	circulatory system	0.00992556
Ala81Thr (rs730881165)	EAS	430.2	Intracerebral hemorrhage	circulatory system	0.00992556
Ala81Thr (rs730881165)	EAS	253	Disorders of the pituitary gland and its hypothalamic control	endocrine/metabolic	0.00995025
Ala81Thr (rs730881165)	EAS	253.1	Pituitary hyperfunction	endocrine/metabolic	0.00995025
Ala81Thr (rs730881165)	EAS	253.7	Other disorders of neurohypophysis	endocrine/metabolic	0.00995025
Val122Ile (rs76992529)	EUR	149.3	Cancer of hypopharynx	neoplasms	0.00996678
Val122Ile (rs76992529)	EUR	149.4	Cancer of larynx	neoplasms	0.00996678
Ala81Thr (rs730881165)	EAS	342	Hemiplegia	neurological	0.00997506
Ala81Thr (rs730881165)	EAS	348.9	Other conditions of brain, NOS	neurological	0.00997506
Val122Ile (rs76992529)	CSA	204	Leukemia	neoplasms	0.0100503
Val122Ile (rs76992529)	CSA	204.4	Multiple myeloma	neoplasms	0.0100503
Val122Ile (rs76992529)	AMR	686.1	Carbuncle and furuncle	dermatologic	0.010101
Ala81Thr (rs730881165)	EAS	317.1	Alcoholism	mental disorders	0.0102564
His90Asn (rs121918074)	MID	433.3	Cerebral ischemia	circulatory system	0.0103093
His90Asn (rs121918074)	CSA	687.3	Changes in skin texture	dermatologic	0.0104167
Val122Ile (rs76992529)	MID	522.5	Periapical abscess	digestive	0.0104439
Ala81Thr (rs730881165)	EUR	426	Cardiac conduction disorders	circulatory system	0.0105256
Ala81Thr (rs730881165)	EUR	300	Anxiety disorders	mental disorders	0.0106178
Val122Ile (rs76992529)	CSA	714	Rheumatoid arthritis and other inflammatory polyarthropathies	musculoskeletal	0.0108108
Val122Ile (rs76992529)	CSA	714.1	Rheumatoid arthritis	musculoskeletal	0.0108108
Val122Ile (rs76992529)	AFR	565.1	Anal and rectal polyp	digestive	0.0109365
His90Asn (rs121918074)	EUR	198	Secondary malignant neoplasm	neoplasms	0.0110319
His90Asn (rs121918074)	MID	300.12	Agorophobia, social phobia, and panic disorder	mental disorders	0.0111111
Ala81Thr (rs730881165)	EUR	513	Respiratory abnormalities	respiratory	0.0117676
Ala81Thr (rs730881165)	EUR	709.3	Systemic sclerosis	dermatologic	0.0119666
His90Asn (rs121918074)	EUR	1010	Other tests	injuries & poisonings	0.0122138
Val122Ile (rs76992529)	AFR	281.1	Megaloblastic anemia	hematopoietic	0.0126201
His90Asn (rs121918074)	EUR	174	Breast cancer	neoplasms	0.0127014
His90Asn (rs121918074)	MID	560.3	Peritoneal or intestinal adhesions	digestive	0.012987
Ala81Thr (rs730881165)	EUR	112	Candidiasis	infectious diseases	0.0133084
Ala81Thr (rs730881165)	EUR	415	Pulmonary heart disease	circulatory system	0.0148356
Val122Ile (rs76992529)	MID	681.2	Cellulitis and abscess of face/neck	dermatologic	0.0155438
Ala81Thr (rs730881165)	EUR	512.7	Shortness of breath	respiratory	0.0167668
Ala81Thr (rs730881165)	EAS	649.1	Diabetes or abnormal glucose tolerance complicating pregnancy	pregnancy complications	0.0176991
Val122Ile (rs76992529)	AFR	530.14	Reflux esophagitis	digestive	0.018317
Ala81Thr (rs730881165)	EUR	711.1	Pyogenic arthritis	musculoskeletal	0.0183547
Val122Ile (rs76992529)	AFR	425.1	Primary/intrinsic cardiomyopathies	circulatory system	0.0186329
His90Asn (rs121918074)	EUR	189.12	Malignant neoplasm of renal pelvis	neoplasms	0.0193378
Ala81Thr (rs730881165)	EUR	170.2	Cancer of connective tissue	neoplasms	0.0195439
Val122Ile (rs76992529)	AFR	870	Open wounds of head; neck; and trunk	injuries & poisonings	0.0195821
His90Asn (rs121918074)	MID	610.4	Benign neoplasm of breast	genitourinary	0.0196078
His90Asn (rs121918074)	EUR	910	Superficial injury, infected	injuries & poisonings	0.0197187
Ala81Thr (rs730881165)	EAS	819	Skull and face fracture and other intercranial injury	injuries & poisonings	0.0197283
Ala81Thr (rs730881165)	EAS	1011	Complications of surgical and medical procedures	injuries & poisonings	0.0197283
His90Asn (rs121918074)	EUR	842	Other sprains and strains	injuries & poisonings	0.0197482
His90Asn (rs121918074)	EUR	905	Late effects of musculoskeletal and connective tissue injuries	injuries & poisonings	0.0197778
Val122Ile (rs76992529)	EUR	149	Cancer of larynx, pharynx, nasal cavities	neoplasms	0.0198277
His90Asn (rs121918074)	EUR	610.3	Fibrosclerosis of breast	genitourinary	0.0199408
His90Asn (rs121918074)	MID	789	Nausea and vomiting	symptoms	0.020202
His90Asn (rs121918074)	MID	577.2	Chronic pancreatitis	digestive	0.0204082
Val122Ile (rs76992529)	EUR	348	Other conditions of brain	neurological	0.0204913
Val122Ile (rs76992529)	EUR	348.4	Cerebral cysts	neurological	0.0204913
Val122Ile (rs76992529)	AFR	281	Other deficiency anemia	hematopoietic	0.0205716
His90Asn (rs121918074)	CSA	687	Symptoms affecting skin	dermatologic	0.0206186
Val122Ile (rs76992529)	MID	522	Diseases of pulp and periapical tissues	digestive	0.0207517
His90Asn (rs121918074)	MID	427.9	Palpitations	circulatory system	0.0208333
His90Asn (rs121918074)	MID	300	Anxiety disorders	mental disorders	0.021978
His90Asn (rs121918074)	MID	300.1	Anxiety disorder	mental disorders	0.021978
Ala81Thr (rs730881165)	EUR	300.1	Anxiety disorder	mental disorders	0.0223777
Val122Ile (rs76992529)	AFR	425.2	Secondary/extrinsic cardiomyopathies	circulatory system	0.0226921
Ala81Thr (rs730881165)	EUR	395.4	Nonrheumatic pulmonary valve disorders	circulatory system	0.0230371
Ala81Thr (rs730881165)	EUR	478	Throat pain	respiratory	0.023384
His90Asn (rs121918074)	EUR	276.12	Hyposmolality and/or hyponatremia	endocrine/metabolic	0.0237067
Val122Ile (rs76992529)	AFR	281.11	Pernicious anemia	hematopoietic	0.0238149
Val122Ile (rs76992529)	AFR	428	Congestive heart failure; nonhypertensive	circulatory system	0.0240989
Val122Ile (rs76992529)	AFR	428.2	Heart failure NOS	circulatory system	0.0240989
Val122Ile (rs76992529)	AFR	698	Pruritus and related conditions	dermatologic	0.0247484
Val122Ile (rs76992529)	AFR	428.1	Congestive heart failure (CHF) NOS	circulatory system	0.0249113
His90Asn (rs121918074)	EUR	244	Hypothyroidism	endocrine/metabolic	0.0259591
His90Asn (rs121918074)	EUR	627.2	Symptomatic menopause	genitourinary	0.0261206
Ala81Thr (rs730881165)	EUR	532	Dysphagia	digestive	0.0262584
Ala81Thr (rs730881165)	EUR	250.7	Diabetic retinopathy	endocrine/metabolic	0.0265234
Ala81Thr (rs730881165)	EUR	711	Arthropathy associated with infections	musculoskeletal	0.0274496
Ala81Thr (rs730881165)	EAS	661	Fetal distress and abnormal forces of labor	pregnancy complications	0.0277778
His90Asn (rs121918074)	EUR	614.33	Pelvic inflammatory disease, NOS	genitourinary	0.0283839
Val122Ile (rs76992529)	MID	619.1	Noninflammatory disorders of ovary, fallopian tube, and broad ligament	genitourinary	0.0292669
Val122Ile (rs76992529)	AFR	351	Other peripheral nerve disorders	neurological	0.0293228
His90Asn (rs121918074)	EUR	754	Congenital musculoskeletal deformities of spine	congenital anomalies	0.0294711
His90Asn (rs121918074)	EUR	333.1	Essential tremor	neurological	0.0295184
Ala81Thr (rs730881165)	EAS	214.1	Lipoma of skin and subcutaneous tissue	neoplasms	0.0296278
Ala81Thr (rs730881165)	EAS	276.12	Hyposmolality and/or hyponatremia	endocrine/metabolic	0.0297748
Val122Ile (rs76992529)	AFR	601.3	Orchitis and epididymitis	genitourinary	0.0298325
Val122Ile (rs76992529)	MID	571.5	Other chronic nonalcoholic liver disease	digestive	0.0303011
His90Asn (rs121918074)	MID	433	Cerebrovascular disease	circulatory system	0.030303
His90Asn (rs121918074)	MID	577	Diseases of pancreas	digestive	0.030303
His90Asn (rs121918074)	MID	577.1	Acute pancreatitis	digestive	0.030303
His90Asn (rs121918074)	MID	172	Skin cancer	neoplasms	0.030303
His90Asn (rs121918074)	MID	172.2	Other non-epithelial cancer of skin	neoplasms	0.030303
His90Asn (rs121918074)	MID	773	Pain in limb	symptoms	0.030303
Ala81Thr (rs730881165)	EAS	317	Alcohol-related disorders	mental disorders	0.0303778
Ala81Thr (rs730881165)	EUR	512	Other symptoms of respiratory system	respiratory	0.0306268
Val122Ile (rs76992529)	AFR	721	Spondylosis and allied disorders	musculoskeletal	0.030813
Val122Ile (rs76992529)	MID	628	Ovarian cyst	genitourinary	0.0309262
Val122Ile (rs76992529)	AFR	530.3	Stricture and stenosis of esophagus	digestive	0.0312379
Ala81Thr (rs730881165)	EUR	362.7	Hereditary retinal dystrophies	sense organs	0.0315329
Ala81Thr (rs730881165)	EUR	306	Other mental disorder	mental disorders	0.0324589
Val122Ile (rs76992529)	AFR	870.3	Other open wound of head and face	injuries & poisonings	0.0326294
His90Asn (rs121918074)	MID	568	Other disorders of peritoneum	digestive	0.0340909
His90Asn (rs121918074)	MID	568.1	Peritoneal adhesions (postoperative) (postinfection)	digestive	0.0340909
Val122Ile (rs76992529)	AFR	565	Anal and rectal conditions	digestive	0.0349017
Ala81Thr (rs730881165)	EAS	655	Known or suspected fetal abnormality affecting management of mother	pregnancy complications	0.0353982
Ala81Thr (rs730881165)	EUR	717	Polymyalgia Rheumatica	musculoskeletal	0.0356815
Val122Ile (rs76992529)	EUR	740.2	Osteoarthrosis, generalized	musculoskeletal	0.0358832
Val122Ile (rs76992529)	AFR	611	Abnormal findings on mammogram or breast exam	genitourinary	0.0376394
Val122Ile (rs76992529)	AFR	611.3	Lump or mass in breast	genitourinary	0.0376394
His90Asn (rs121918074)	MID	560.4	Other intestinal obstruction	digestive	0.0379747
His90Asn (rs121918074)	MID	564.1	Irritable Bowel Syndrome	digestive	0.0379747
His90Asn (rs121918074)	EUR	711.1	Pyogenic arthritis	musculoskeletal	0.0381034
His90Asn (rs121918074)	MID	610	Benign mammary dysplasias	genitourinary	0.0384615
His90Asn (rs121918074)	EUR	193	Thyroid cancer	neoplasms	0.0391527
Ala81Thr (rs730881165)	EAS	214	Lipoma	neoplasms	0.0392593
Ala81Thr (rs730881165)	EUR	605	Erectile dysfunction [ED]	genitourinary	0.0394138
Ala81Thr (rs730881165)	EAS	276.1	Electrolyte imbalance	endocrine/metabolic	0.0394529
Val122Ile (rs76992529)	CSA	573	Other disorders of liver	digestive	0.0396985
Ala81Thr (rs730881165)	EUR	635.3	Placenta previa and abruptio placenta	pregnancy complications	0.0399239
His90Asn (rs121918074)	EUR	681.7	Cellulitis and abscess of trunk	dermatologic	0.0401408
Ala81Thr (rs730881165)	EUR	771	Musculoskeletal symptoms referable to limbs	symptoms	0.0402404
Ala81Thr (rs730881165)	EUR	634.1	Missed abortion/Hydatidiform mole	pregnancy complications	0.0403341
His90Asn (rs121918074)	MID	1019	Other ill-defined and unknown causes of morbidity and mortality	injuries & poisonings	0.040404
His90Asn (rs121918074)	MID	790.6	Other abnormal blood chemistry	symptoms	0.040404
Ala81Thr (rs730881165)	EUR	293	Symptoms involving head and neck	mental disorders	0.0404648
Val122Ile (rs76992529)	EUR	395.6	Heart valve replaced	circulatory system	0.0408665
Ala81Thr (rs730881165)	EUR	170	Cancer of bone and connective tissue	neoplasms	0.0408685
Val122Ile (rs76992529)	MID	626.13	Irregular menstrual cycle	genitourinary	0.0409166
Val122Ile (rs76992529)	EUR	625.1	Dyspareunia	genitourinary	0.0412316
Ala81Thr (rs730881165)	EUR	401.21	Hypertensive heart disease	circulatory system	0.041482
Val122Ile (rs76992529)	CSA	965	Poisoning by analgesics, antipyretics, and antirheumatics	injuries & poisonings	0.0419903
Val122Ile (rs76992529)	CSA	599.3	Dysuria	genitourinary	0.0424357
His90Asn (rs121918074)	MID	721	Spondylosis and allied disorders	musculoskeletal	0.0425532
Val122Ile (rs76992529)	AFR	441.1	Acute vascular insufficiency of intestine	circulatory system	0.0433818
Ala81Thr (rs730881165)	EUR	433.5	Cerebral aneurysm	circulatory system	0.0434048
Val122Ile (rs76992529)	AFR	1013	Asphyxia and hypoxemia	injuries & poisonings	0.0437249
Ala81Thr (rs730881165)	EUR	803	Fracture of upper limb	injuries & poisonings	0.0437892
Ala81Thr (rs730881165)	EUR	274.2	Crystal arthropathies	endocrine/metabolic	0.0438028
Val122Ile (rs76992529)	AFR	636	Early or threatened labor; hemorrhage in early pregnancy	pregnancy complications	0.0458565
His90Asn (rs121918074)	EUR	579	Other symptoms involving abdomen and pelvis	digestive	0.0459517
Val122Ile (rs76992529)	EUR	535.6	Duodenitis	digestive	0.0460651
Ala81Thr (rs730881165)	EUR	427.11	Paroxysmal supraventricular tachycardia	circulatory system	0.0460821
Val122Ile (rs76992529)	EUR	530.1	Esophagitis, GERD and related diseases	digestive	0.0461145
His90Asn (rs121918074)	EUR	614.3	Pelvic inflammatory disease (PID)	genitourinary	0.04683
Val122Ile (rs76992529)	EUR	735.23	Hallux rigidus	musculoskeletal	0.0468771
His90Asn (rs121918074)	EUR	465.2	Acute pharyngitis	respiratory	0.0473146
His90Asn (rs121918074)	EUR	711	Arthropathy associated with infections	musculoskeletal	0.0473924
Val122Ile (rs76992529)	AFR	716.2	Unspecified monoarthritis	musculoskeletal	0.0477703
Ala81Thr (rs730881165)	EUR	297.2	Suicide or self-inflicted injury	mental disorders	0.0478821
Val122Ile (rs76992529)	AFR	458.9	Hypotension NOS	circulatory system	0.0478999
His90Asn (rs121918074)	EUR	809	Fracture of unspecified bones	injuries & poisonings	0.048504
His90Asn (rs121918074)	EUR	569.2	Gastrointestinal complications	digestive	0.0485815
His90Asn (rs121918074)	EUR	261.4	Vitamin D deficiency	endocrine/metabolic	0.0488359
Ala81Thr (rs730881165)	EAS	851	Complications of transplants and reattached limbs	injuries & poisonings	0.0492519
Val122Ile (rs76992529)	MID	327.3	Sleep apnea	neurological	0.0493735
Ala81Thr (rs730881165)	EUR	740	Osteoarthrosis	musculoskeletal	0.0494739
His90Asn (rs121918074)	MID	560	Intestinal obstruction without mention of hernia	digestive	0.05
Val122Ile (rs76992529)	EUR	501	Pneumonitis due to inhalation of food or vomitus	respiratory	0.0500899
Val122Ile (rs76992529)	MID	594.8	Renal colic	genitourinary	0.0501156
His90Asn (rs121918074)	MID	427	Cardiac dysrhythmias	circulatory system	0.0505051
His90Asn (rs121918074)	MID	386.9	Dizziness and giddiness (Light-headedness and vertigo)	sense organs	0.0510204
Val122Ile (rs76992529)	AFR	411	Ischemic Heart Disease	circulatory system	0.0515085
Val122Ile (rs76992529)	EUR	740	Osteoarthrosis	musculoskeletal	0.0518595
Ala81Thr (rs730881165)	EUR	250.23	Type 2 diabetes with ophthalmic manifestations	endocrine/metabolic	0.0524511
Ala81Thr (rs730881165)	EUR	281.12	Other vitamin B12 deficiency anemia	hematopoietic	0.0529283
Val122Ile (rs76992529)	MID	681.3	Cellulitis and abscess of arm/hand	dermatologic	0.0530192
His90Asn (rs121918074)	EUR	362	Other retinal disorders	sense organs	0.0532142
Ala81Thr (rs730881165)	EUR	38.1	Gram negative septicemia	infectious diseases	0.0533671
Val122Ile (rs76992529)	AFR	599.2	Retention of urine	genitourinary	0.0542077
Ala81Thr (rs730881165)	EUR	722.6	Degeneration of intervertebral disc	musculoskeletal	0.0542631
His90Asn (rs121918074)	EUR	627	Menopausal and postmenopausal disorders	genitourinary	0.05441
Val122Ile (rs76992529)	EUR	530	Diseases of esophagus	digestive	0.0549777
Val122Ile (rs76992529)	EUR	738.4	Acquired spondylolisthesis	musculoskeletal	0.0559668
His90Asn (rs121918074)	EUR	189	Cancer of urinary organs (incl. kidney and bladder)	neoplasms	0.0561612
Ala81Thr (rs730881165)	EUR	297	Suicidal ideation or attempt	mental disorders	0.0561897
Val122Ile (rs76992529)	AFR	378	Strabismus and other disorders of binocular eye movements	sense organs	0.0564172
Val122Ile (rs76992529)	AFR	411.8	Other chronic ischemic heart disease, unspecified	circulatory system	0.0565746
Ala81Thr (rs730881165)	EUR	722	Intervertebral disc disorders	musculoskeletal	0.0571802
Ala81Thr (rs730881165)	EUR	211	Benign neoplasm of other parts of digestive system	neoplasms	0.057996
His90Asn (rs121918074)	EUR	293.1	Swelling, mass, or lump in head and neck [Space-occupying lesion, intracranial NOS]	mental disorders	0.0582874
His90Asn (rs121918074)	EUR	204.1	Lymphoid leukemia	neoplasms	0.0586498
His90Asn (rs121918074)	EUR	204.12	Lymphoid leukemia, chronic	neoplasms	0.0586498
Val122Ile (rs76992529)	EUR	351	Other peripheral nerve disorders	neurological	0.0588433
Ala81Thr (rs730881165)	EUR	379	Other disorders of eye	sense organs	0.0588639
His90Asn (rs121918074)	EUR	454.11	Varicose veins of lower extremity, symptomtic	circulatory system	0.0593591
Val122Ile (rs76992529)	MID	571	Chronic liver disease and cirrhosis	digestive	0.0594631
Ala81Thr (rs730881165)	EUR	550.1	Inguinal hernia	digestive	0.0596895
Ala81Thr (rs730881165)	EUR	316	Substance addiction and disorders	mental disorders	0.0601972
His90Asn (rs121918074)	MID	531	Peptic ulcer (excl. esophageal)	digestive	0.0606061
His90Asn (rs121918074)	MID	531.2	Gastric ulcer	digestive	0.0606061
Ala81Thr (rs730881165)	EAS	535.6	Duodenitis	digestive	0.0608189
Val122Ile (rs76992529)	MID	714	Rheumatoid arthritis and other inflammatory polyarthropathies	musculoskeletal	0.0609733
Val122Ile (rs76992529)	MID	714.1	Rheumatoid arthritis	musculoskeletal	0.0609733
Val122Ile (rs76992529)	EUR	803.1	Fracture of humerus	injuries & poisonings	0.0610394
Val122Ile (rs76992529)	EUR	626.13	Irregular menstrual cycle	genitourinary	0.0610502
Ala81Thr (rs730881165)	EUR	735.23	Hallux rigidus	musculoskeletal	0.0615206
Ala81Thr (rs730881165)	EUR	520	Disorders of tooth development	digestive	0.0617842
Ala81Thr (rs730881165)	EUR	520.2	Disturbances in tooth eruption	digestive	0.0617842
His90Asn (rs121918074)	MID	396	Abnormal heart sounds	circulatory system	0.0618557
Ala81Thr (rs730881165)	EUR	475	Chronic sinusitis	respiratory	0.0620352
His90Asn (rs121918074)	EUR	550.3	Femoral hernia	digestive	0.0621042
Val122Ile (rs76992529)	MID	727.1	Synovitis and tenosynovitis	musculoskeletal	0.0622379
His90Asn (rs121918074)	EUR	735	Acquired foot deformities	musculoskeletal	0.062804
Ala81Thr (rs730881165)	EUR	628	Ovarian cyst	genitourinary	0.063757
Ala81Thr (rs730881165)	EUR	158	Neoplasm of unspecified nature of digestive system	neoplasms	0.0639644
Val122Ile (rs76992529)	AFR	727	Other disorders of synovium, tendon, and bursa	musculoskeletal	0.0648774
Ala81Thr (rs730881165)	EUR	601	Inflammatory diseases of prostate	genitourinary	0.0651983
Ala81Thr (rs730881165)	EUR	302	Sexual and gender identity disorders	mental disorders	0.0654031
Val122Ile (rs76992529)	AFR	425.11	Hypertrophic obstructive cardiomyopathy	circulatory system	0.0669245
Ala81Thr (rs730881165)	EUR	634.3	Ectopic pregnancy	pregnancy complications	0.0669983
Ala81Thr (rs730881165)	EUR	636.3	Hemorrhage in early pregnancy	pregnancy complications	0.0669983
Val122Ile (rs76992529)	AFR	550.5	Ventral hernia	digestive	0.0674001
His90Asn (rs121918074)	EUR	362.4	Retinal vascular changes and abnomalities	sense organs	0.0674643
Ala81Thr (rs730881165)	EUR	603.1	Hydrocele	genitourinary	0.0676261
Ala81Thr (rs730881165)	EUR	1010	Other tests	injuries & poisonings	0.0676835
Ala81Thr (rs730881165)	EUR	601.4	Balanoposthitis	genitourinary	0.0677631
Ala81Thr (rs730881165)	EAS	276	Disorders of fluid, electrolyte, and acid-base balance	endocrine/metabolic	0.0677719
Val122Ile (rs76992529)	AFR	790	Nonspecific findings on examination of blood	symptoms	0.0678569
Ala81Thr (rs730881165)	EUR	382	Otalgia	sense organs	0.0681083
Val122Ile (rs76992529)	CSA	1002	Symptoms concerning nutrition, metabolism, and development	injuries & poisonings	0.0682725
Val122Ile (rs76992529)	AFR	270.33	Amyloidosis	endocrine/metabolic	0.0682976
Val122Ile (rs76992529)	AFR	429.2	Abnormal function study of cardiovascular system	circulatory system	0.0683009
Val122Ile (rs76992529)	AFR	531.4	Peptic ulcer, site unspecified	digestive	0.0684664
Val122Ile (rs76992529)	AFR	324	Other CNS infection and poliomyelitis	neurological	0.0688523
Val122Ile (rs76992529)	EUR	530.2	Esophageal bleeding (varices/hemorrhage)	digestive	0.0688637
Val122Ile (rs76992529)	MID	573	Other disorders of liver	digestive	0.0689395
Ala81Thr (rs730881165)	EUR	965.3	Salicylates causing adverse effects in therapeutic use	injuries & poisonings	0.069105
Val122Ile (rs76992529)	CSA	740.9	Osteoarthrosis NOS	musculoskeletal	0.0692858
Val122Ile (rs76992529)	MID	340	Migraine	neurological	0.069625
Ala81Thr (rs730881165)	EUR	425	Cardiomyopathy	circulatory system	0.0701305
Ala81Thr (rs730881165)	EUR	425.1	Primary/intrinsic cardiomyopathies	circulatory system	0.0701305
Ala81Thr (rs730881165)	EUR	458.1	Orthostatic hypotension	circulatory system	0.0703545
His90Asn (rs121918074)	MID	743	Osteoporosis, osteopenia and pathological fracture	musculoskeletal	0.0707071
His90Asn (rs121918074)	MID	743.1	Osteoporosis	musculoskeletal	0.0707071
His90Asn (rs121918074)	MID	743.11	Osteoporosis NOS	musculoskeletal	0.0707071
Ala81Thr (rs730881165)	EAS	578.9	Hemorrhage of gastrointestinal tract	digestive	0.0710375
Val122Ile (rs76992529)	AFR	363.3	Chorioretinal scars	sense organs	0.0715115
Ala81Thr (rs730881165)	EUR	741.4	Joint effusions	musculoskeletal	0.0720049
Ala81Thr (rs730881165)	EUR	722.9	Other and unspecified disc disorder	musculoskeletal	0.072542
His90Asn (rs121918074)	CSA	306	Other mental disorder	mental disorders	0.0729167
Val122Ile (rs76992529)	AFR	276.4	Acid-base balance disorder	endocrine/metabolic	0.0730563
Val122Ile (rs76992529)	AFR	276.41	Acidosis	endocrine/metabolic	0.0730563
Ala81Thr (rs730881165)	EUR	530.9	Heartburn	digestive	0.0731607
Ala81Thr (rs730881165)	EUR	715	Other inflammatory spondylopathies	musculoskeletal	0.0751329
Val122Ile (rs76992529)	AFR	395.1	Nonrheumatic mitral valve disorders	circulatory system	0.0751537
His90Asn (rs121918074)	EUR	450	Noninfectious disorders of lymphatic channels	circulatory system	0.0766389
Ala81Thr (rs730881165)	EUR	574	Cholelithiasis and cholecystitis	digestive	0.0769551
Val122Ile (rs76992529)	AFR	214	Lipoma	neoplasms	0.0770977
Ala81Thr (rs730881165)	EUR	741	Symptoms and disorders of the joints	musculoskeletal	0.077449
Val122Ile (rs76992529)	MID	327	Sleep disorders	neurological	0.0775384
Ala81Thr (rs730881165)	EAS	532	Dysphagia	digestive	0.0798593
His90Asn (rs121918074)	EUR	735.2	Acquired toe deformities	musculoskeletal	0.0799259
His90Asn (rs121918074)	EUR	590	Pyelonephritis	genitourinary	0.080446
His90Asn (rs121918074)	EUR	244.1	Secondary hypothyroidism	endocrine/metabolic	0.0812304
Val122Ile (rs76992529)	AFR	669	Complications of labor and delivery NEC	pregnancy complications	0.0819058
Val122Ile (rs76992529)	EUR	738	Other acquired musculoskeletal deformity	musculoskeletal	0.0826831
Ala81Thr (rs730881165)	EUR	603	Other disorders of testis	genitourinary	0.0828452
Val122Ile (rs76992529)	AFR	721.1	Spondylosis without myelopathy	musculoskeletal	0.0829879
His90Asn (rs121918074)	EUR	601.3	Orchitis and epididymitis	genitourinary	0.0833419
Val122Ile (rs76992529)	AFR	598	Abnormal findings on examination of urine	genitourinary	0.0834263
Ala81Thr (rs730881165)	EUR	379.2	Disorders of vitreous body	sense organs	0.083867
His90Asn (rs121918074)	EUR	333	Extrapyramidal disease and abnormal movement disorders	neurological	0.08589
His90Asn (rs121918074)	EUR	277	Other disorders of metabolism	endocrine/metabolic	0.0859575
Ala81Thr (rs730881165)	EUR	557.1	Celiac disease	digestive	0.0866654
His90Asn (rs121918074)	EUR	244.4	Hypothyroidism NOS	endocrine/metabolic	0.0866729
His90Asn (rs121918074)	EUR	529	Diseases and other conditions of the tongue	digestive	0.0866846
Val122Ile (rs76992529)	AFR	706.2	Sebaceous cyst	dermatologic	0.0873848
Val122Ile (rs76992529)	AFR	727.2	Bursitis disorders	musculoskeletal	0.0874216
Val122Ile (rs76992529)	MID	740.9	Osteoarthrosis NOS	musculoskeletal	0.0875371
His90Asn (rs121918074)	EUR	696.42	Psoriatic arthropathy	dermatologic	0.0878894
Val122Ile (rs76992529)	AFR	939	Atopic/contact dermatitis due to other or unspecified	dermatologic	0.0881829
Val122Ile (rs76992529)	CSA	561	Symptoms involving digestive system	digestive	0.0885978
Ala81Thr (rs730881165)	EUR	426.25	Other heart block	circulatory system	0.0887352
Val122Ile (rs76992529)	AFR	573.1	Chronic passive congestion of liver	digestive	0.0892667
Ala81Thr (rs730881165)	EUR	376	Disorders of the orbit	sense organs	0.0893001
His90Asn (rs121918074)	EUR	184.1	Malignant neoplasm of ovary and other uterine adnexa	neoplasms	0.0896854
His90Asn (rs121918074)	EUR	184.11	Malignant neoplasm of ovary	neoplasms	0.0896854
Ala81Thr (rs730881165)	EUR	346.3	Nonspecific abnormal findings in cerebrospinal fluid	neurological	0.0898938
Ala81Thr (rs730881165)	EUR	366.2	Senile cataract	sense organs	0.0900499
Ala81Thr (rs730881165)	EUR	458	Hypotension	circulatory system	0.0900962
Val122Ile (rs76992529)	AFR	747.12	Valvular heart disease/ heart chambers	congenital anomalies	0.090223
Val122Ile (rs76992529)	AFR	747.13	Congenital anomalies of great vessels	congenital anomalies	0.090223
Ala81Thr (rs730881165)	EUR	420.21	Acute pericarditis	circulatory system	0.0903277
Ala81Thr (rs730881165)	EUR	278.4	Abnormal weight gain	endocrine/metabolic	0.0903384
Val122Ile (rs76992529)	AFR	599.8	Other symptoms involving urinary system	genitourinary	0.0903832
Ala81Thr (rs730881165)	EUR	133	Arthropod-borne diseases	infectious diseases	0.0903836
Ala81Thr (rs730881165)	EUR	381.9	Otorrhea	sense organs	0.0904509
Val122Ile (rs76992529)	EUR	614.1	Pelvic peritoneal adhesions, female (postoperative) (postinfection)	genitourinary	0.0904547
Ala81Thr (rs730881165)	EUR	315.2	Speech and language disorder	mental disorders	0.0906463
Ala81Thr (rs730881165)	EUR	772.1	Muscular wasting and disuse atrophy	symptoms	0.0906702
Val122Ile (rs76992529)	AFR	274.11	Gouty arthropathy	endocrine/metabolic	0.0907836
Ala81Thr (rs730881165)	EUR	704.8	Other specified diseases of hair and hair follicles	dermatologic	0.0908849
Val122Ile (rs76992529)	AFR	8.52	Intestinal infection due to C. difficile	infectious diseases	0.0910695
Val122Ile (rs76992529)	AFR	701.5	Abnormal granulation tissue	dermatologic	0.0911602
Ala81Thr (rs730881165)	EUR	975	Poisoning by agents primarily acting on the smooth and skeletal muscles and respiratory system	injuries & poisonings	0.0911731
Val122Ile (rs76992529)	AFR	793	Nonspecific abnormal findings on radiological and other examination of musculoskeletal system	symptoms	0.0912521
Val122Ile (rs76992529)	AFR	378.5	Paralytic strabismus	sense organs	0.0913546
Val122Ile (rs76992529)	AFR	288.2	Elevated white blood cell count	hematopoietic	0.0914527
Val122Ile (rs76992529)	AFR	288.3	Eosinophilia	hematopoietic	0.0914527
Val122Ile (rs76992529)	AFR	686.4	Pyogenic granuloma	dermatologic	0.0914548
Val122Ile (rs76992529)	MID	727	Other disorders of synovium, tendon, and bursa	musculoskeletal	0.0915409
Ala81Thr (rs730881165)	EUR	569.2	Gastrointestinal complications	digestive	0.0920069
Val122Ile (rs76992529)	AFR	706.1	Acne	dermatologic	0.09234
Val122Ile (rs76992529)	AFR	198.7	Secondary malignant neoplasm of skin	neoplasms	0.0931465
Val122Ile (rs76992529)	AFR	199.4	Neurofibromatosis	neoplasms	0.0931465
Val122Ile (rs76992529)	AFR	974	Poisoning by water, mineral, and uric acid metabolism drugs	injuries & poisonings	0.0932739
Val122Ile (rs76992529)	AFR	729	Other disorders of soft tissues	musculoskeletal	0.0936381
Val122Ile (rs76992529)	AFR	614.31	Acute inflammatory pelvic disease	genitourinary	0.0945578
Ala81Thr (rs730881165)	EUR	741.2	Stiffness of joint	musculoskeletal	0.0947263
His90Asn (rs121918074)	EUR	345.1	Epilepsy	neurological	0.0949518
Ala81Thr (rs730881165)	EUR	427.1	Paroxysmal tachycardia, unspecified	circulatory system	0.0949951
His90Asn (rs121918074)	EUR	261	Vitamin deficiency	endocrine/metabolic	0.0952183
His90Asn (rs121918074)	EUR	191	Manlignant and unknown neoplasms of brain and nervous system	neoplasms	0.0952457
His90Asn (rs121918074)	EUR	191.1	Cancer of brain and nervous system	neoplasms	0.0952457
His90Asn (rs121918074)	EUR	191.11	Cancer of brain	neoplasms	0.0952457
Val122Ile (rs76992529)	AFR	747.11	Cardiac shunt/ heart septal defect	congenital anomalies	0.0957408
His90Asn (rs121918074)	CSA	565	Anal and rectal conditions	digestive	0.0957447
Ala81Thr (rs730881165)	EUR	571.81	Portal hypertension	digestive	0.0958368
Ala81Thr (rs730881165)	EUR	426.31	Right bundle branch block	circulatory system	0.0959973
Ala81Thr (rs730881165)	EUR	430.1	Subarachnoid hemorrhage	circulatory system	0.0960184
Val122Ile (rs76992529)	MID	535.6	Duodenitis	digestive	0.0961845
Ala81Thr (rs730881165)	EUR	500.2	Pneumoconiosis	respiratory	0.0966571
His90Asn (rs121918074)	EUR	379.2	Disorders of vitreous body	sense organs	0.0966958
His90Asn (rs121918074)	EUR	531.1	Hemorrhage from gastrointestinal ulcer	digestive	0.0966958
Val122Ile (rs76992529)	CSA	740	Osteoarthrosis	musculoskeletal	0.0967933
Ala81Thr (rs730881165)	EUR	740.11	Osteoarthrosis, localized, primary	musculoskeletal	0.0970769
Val122Ile (rs76992529)	CSA	244	Hypothyroidism	endocrine/metabolic	0.0972637
Val122Ile (rs76992529)	CSA	244.4	Hypothyroidism NOS	endocrine/metabolic	0.0972637
Val122Ile (rs76992529)	EUR	520	Disorders of tooth development	digestive	0.097386
Val122Ile (rs76992529)	EUR	520.2	Disturbances in tooth eruption	digestive	0.097386
His90Asn (rs121918074)	EUR	276.1	Electrolyte imbalance	endocrine/metabolic	0.0974142
Ala81Thr (rs730881165)	EUR	379.3	Aphakia and other disorders of lens	sense organs	0.0976953
His90Asn (rs121918074)	MID	550.2	Diaphragmatic hernia	digestive	0.0989011
His90Asn (rs121918074)	EUR	198.1	Secondary malignancy of lymph nodes	neoplasms	0.0989104
Val122Ile (rs76992529)	AFR	674	Other complications of the puerperium NEC	pregnancy complications	0.0992274
Val122Ile (rs76992529)	EUR	626.2	Dysmenorrhea	genitourinary	0.0993372
Val122Ile (rs76992529)	EUR	625	Pain and other symptoms associated with female genital organs	genitourinary	0.0994894
His90Asn (rs121918074)	EUR	189.11	Malignant neoplasm of kidney, except pelvis	neoplasms	0.101701
His90Asn (rs121918074)	EUR	614	Inflammatory diseases of female pelvic organs	genitourinary	0.102743
Ala81Thr (rs730881165)	EUR	281	Other deficiency anemia	hematopoietic	0.103262
Ala81Thr (rs730881165)	EUR	281.1	Megaloblastic anemia	hematopoietic	0.103262
His90Asn (rs121918074)	EUR	652	Malposition and malpresentation of fetus or obstruction	pregnancy complications	0.103333
His90Asn (rs121918074)	EUR	380	Disorders of external ear	sense organs	0.104092
Ala81Thr (rs730881165)	EUR	531.3	Duodenal ulcer	digestive	0.104181
Val122Ile (rs76992529)	AFR	625	Pain and other symptoms associated with female genital organs	genitourinary	0.104245
Val122Ile (rs76992529)	EUR	747.13	Congenital anomalies of great vessels	congenital anomalies	0.104398
Val122Ile (rs76992529)	AFR	295	Schizophrenia and other psychotic disorders	mental disorders	0.104465
Val122Ile (rs76992529)	AFR	689	Disorder of skin and subcutaneous tissue NOS	dermatologic	0.104604
Val122Ile (rs76992529)	AFR	622	Polyp of female genital organs	genitourinary	0.105367
Val122Ile (rs76992529)	AFR	622.1	Polyp of corpus uteri	genitourinary	0.105367
Ala81Thr (rs730881165)	EUR	764	Sciatica	symptoms	0.105786
Ala81Thr (rs730881165)	EUR	592.1	Cystitis	genitourinary	0.106091
His90Asn (rs121918074)	EUR	563	Constipation	digestive	0.10751
Val122Ile (rs76992529)	AFR	395.2	Nonrheumatic aortic valve disorders	circulatory system	0.108366
Ala81Thr (rs730881165)	EUR	592	Cystitis and urethritis	genitourinary	0.108407
Val122Ile (rs76992529)	CSA	459	Other disorders of circulatory system	circulatory system	0.109367
Val122Ile (rs76992529)	CSA	459.9	Circulatory disease NEC	circulatory system	0.109367
His90Asn (rs121918074)	EUR	858	Complication of internal orthopedic device	injuries & poisonings	0.109584
His90Asn (rs121918074)	EUR	735.23	Hallux rigidus	musculoskeletal	0.109878
Ala81Thr (rs730881165)	EUR	619	Noninflammatory female genital disorders	genitourinary	0.110294
His90Asn (rs121918074)	EUR	189.1	Cancer of kidney and renal pelvis	neoplasms	0.110402
Ala81Thr (rs730881165)	EUR	153.3	Malignant neoplasm of rectum, rectosigmoid junction, and anus	neoplasms	0.11051
Ala81Thr (rs730881165)	EUR	599.1	Urinary obstruction	genitourinary	0.11132
Ala81Thr (rs730881165)	EUR	550.3	Femoral hernia	digestive	0.111904
His90Asn (rs121918074)	MID	716	Other arthropathies	musculoskeletal	0.112245
His90Asn (rs121918074)	MID	716.9	Arthropathy NOS	musculoskeletal	0.112245
Ala81Thr (rs730881165)	EUR	560.4	Other intestinal obstruction	digestive	0.112354
His90Asn (rs121918074)	EUR	1006	Crushing injury	injuries & poisonings	0.112791
His90Asn (rs121918074)	EUR	857	Mechanical complication of unspecified genitourinary device, implant, and graft	injuries & poisonings	0.113494
Ala81Thr (rs730881165)	EUR	614.5	Inflammatory disease of cervix, vagina, and vulva	genitourinary	0.113699
Val122Ile (rs76992529)	EUR	531.3	Duodenal ulcer	digestive	0.114373
Val122Ile (rs76992529)	MID	740	Osteoarthrosis	musculoskeletal	0.114571
His90Asn (rs121918074)	MID	564.9	Personal history of diseases of digestive system	digestive	0.116279
Val122Ile (rs76992529)	AFR	357	Inflammatory and toxic neuropathy	neurological	0.116983
Val122Ile (rs76992529)	EUR	735.2	Acquired toe deformities	musculoskeletal	0.117052
Ala81Thr (rs730881165)	EUR	512.8	Cough	respiratory	0.117865
His90Asn (rs121918074)	MID	530.11	GERD	digestive	0.11828
Ala81Thr (rs730881165)	EUR	1015	Effects of other external causes	injuries & poisonings	0.120355
Ala81Thr (rs730881165)	EUR	803.2	Fracture of radius and ulna	injuries & poisonings	0.120733
Val122Ile (rs76992529)	EUR	963	Poisoning by primarily systemic agents	injuries & poisonings	0.12204
His90Asn (rs121918074)	EUR	610.8	Other specified benign mammary dysplasias	genitourinary	0.122344
Ala81Thr (rs730881165)	EUR	727.5	Rupture of synovium	musculoskeletal	0.122891
Val122Ile (rs76992529)	AFR	704	Diseases of hair and hair follicles	dermatologic	0.123114
Val122Ile (rs76992529)	EUR	276.5	Hypovolemia	endocrine/metabolic	0.123331
Ala81Thr (rs730881165)	EAS	272.11	Hypercholesterolemia	endocrine/metabolic	0.12336
Ala81Thr (rs730881165)	EUR	281.11	Pernicious anemia	hematopoietic	0.123497
Ala81Thr (rs730881165)	EUR	401.2	Hypertensive heart and/or renal disease	circulatory system	0.124174
His90Asn (rs121918074)	EUR	184	Cancer of other female genital organs	neoplasms	0.124448
Ala81Thr (rs730881165)	EUR	470	Septal Deviations/Turbinate Hypertrophy	respiratory	0.12465
Ala81Thr (rs730881165)	EUR	681.1	Cellulitis and abscess of fingers/toes	dermatologic	0.125385
Ala81Thr (rs730881165)	EUR	557	Intestinal malabsorption (non-celiac)	digestive	0.125473
Val122Ile (rs76992529)	AFR	276.6	Fluid overload	endocrine/metabolic	0.126201
Ala81Thr (rs730881165)	EUR	280	Iron deficiency anemias	hematopoietic	0.126374
Ala81Thr (rs730881165)	EUR	280.1	Iron deficiency anemias, unspecified or not due to blood loss	hematopoietic	0.126374
Val122Ile (rs76992529)	AFR	442.1	Aortic aneurysm	circulatory system	0.126468
Ala81Thr (rs730881165)	EUR	450	Noninfectious disorders of lymphatic channels	circulatory system	0.126752
Val122Ile (rs76992529)	CSA	427.2	Atrial fibrillation and flutter	circulatory system	0.127184
Ala81Thr (rs730881165)	EUR	625.1	Dyspareunia	genitourinary	0.127253
Val122Ile (rs76992529)	AFR	574.2	Calculus of bile duct	digestive	0.12729
Ala81Thr (rs730881165)	EUR	500	Lung disease due to external agents	respiratory	0.127367
Val122Ile (rs76992529)	AFR	290.11	Alzheimer's disease	mental disorders	0.127442
Val122Ile (rs76992529)	AFR	450	Noninfectious disorders of lymphatic channels	circulatory system	0.127594
Val122Ile (rs76992529)	EUR	550.2	Diaphragmatic hernia	digestive	0.127783
Ala81Thr (rs730881165)	EUR	472	Chronic pharyngitis and nasopharyngitis	respiratory	0.127958
Val122Ile (rs76992529)	AFR	575.8	Other disorders of biliary tract	digestive	0.12812
Ala81Thr (rs730881165)	EUR	81	Infection/inflammation of internal prosthetic device; implant; and graft	infectious diseases	0.128182
Ala81Thr (rs730881165)	EUR	362	Other retinal disorders	sense organs	0.128272
His90Asn (rs121918074)	EUR	645	Late pregnancy and failed induction	pregnancy complications	0.128323
Ala81Thr (rs730881165)	EUR	971	Poisoning by drugs primarily affecting the autonomic nervous system	injuries & poisonings	0.128413
Val122Ile (rs76992529)	CSA	599	Other symptoms/disorders or the urinary system	genitourinary	0.128571
Val122Ile (rs76992529)	AFR	378.1	Strabismus (not specified as paralytic)	sense organs	0.128876
His90Asn (rs121918074)	EUR	530.11	GERD	digestive	0.12959
Val122Ile (rs76992529)	AFR	433.1	Occlusion and stenosis of precerebral arteries	circulatory system	0.12981
Ala81Thr (rs730881165)	EUR	172.3	Carcinoma in situ of skin	neoplasms	0.130188
Val122Ile (rs76992529)	AFR	418	Nonspecific chest pain	circulatory system	0.131371
His90Asn (rs121918074)	EUR	735.3	Hallux valgus (Bunion)	musculoskeletal	0.132025
Ala81Thr (rs730881165)	EAS	272	Disorders of lipoid metabolism	endocrine/metabolic	0.132039
Ala81Thr (rs730881165)	EAS	272.1	Hyperlipidemia	endocrine/metabolic	0.132039
Val122Ile (rs76992529)	AFR	345.1	Epilepsy	neurological	0.132049
Val122Ile (rs76992529)	AFR	363	Chorioretinal inflammations, scars, and other disorders of choroid	sense organs	0.13256
Val122Ile (rs76992529)	MID	594	Urinary calculus	genitourinary	0.132664
Ala81Thr (rs730881165)	EUR	716.9	Arthropathy NOS	musculoskeletal	0.133101
Ala81Thr (rs730881165)	EUR	38	Septicemia	infectious diseases	0.135298
His90Asn (rs121918074)	MID	530.1	Esophagitis, GERD and related diseases	digestive	0.136842
Ala81Thr (rs730881165)	EUR	175	Acquired absence of breast	neoplasms	0.138027
His90Asn (rs121918074)	EUR	654.1	Abnormality of organs and soft tissues of pelvis complicating pregnancy, childbirth, or the puerperium	pregnancy complications	0.138052
His90Asn (rs121918074)	EUR	603.1	Hydrocele	genitourinary	0.1388
His90Asn (rs121918074)	EUR	41.2	Streptococcus infection	infectious diseases	0.139414
Val122Ile (rs76992529)	AFR	550.4	Umbilical hernia	digestive	0.139608
Ala81Thr (rs730881165)	EUR	634	Miscarriage; stillbirth	pregnancy complications	0.139936
His90Asn (rs121918074)	EUR	204	Leukemia	neoplasms	0.14006
Ala81Thr (rs730881165)	EUR	687.4	Disturbance of skin sensation	dermatologic	0.140096
Val122Ile (rs76992529)	AFR	661	Fetal distress and abnormal forces of labor	pregnancy complications	0.14055
His90Asn (rs121918074)	EUR	687.1	Rash and other nonspecific skin eruption	dermatologic	0.140656
His90Asn (rs121918074)	MID	785	Abdominal pain	symptoms	0.141414
Ala81Thr (rs730881165)	EUR	743.1	Osteoporosis	musculoskeletal	0.141822
Ala81Thr (rs730881165)	EUR	743.11	Osteoporosis NOS	musculoskeletal	0.141822
His90Asn (rs121918074)	EUR	696	Psoriasis and related disorders	dermatologic	0.142026
His90Asn (rs121918074)	EUR	696.4	Psoriasis	dermatologic	0.142026
His90Asn (rs121918074)	MID	418	Nonspecific chest pain	circulatory system	0.142857
Val122Ile (rs76992529)	AFR	366	Cataract	sense organs	0.143103
Val122Ile (rs76992529)	AFR	915	Superficial injury without mention of infection	injuries & poisonings	0.143124
His90Asn (rs121918074)	EUR	426.31	Right bundle branch block	circulatory system	0.143985
Val122Ile (rs76992529)	AFR	395	Heart valve disorders	circulatory system	0.144502
Val122Ile (rs76992529)	AFR	572	Ascites (non malignant)	digestive	0.144837
Ala81Thr (rs730881165)	EUR	740.9	Osteoarthrosis NOS	musculoskeletal	0.144913
Val122Ile (rs76992529)	CSA	411.9	Other acute and subacute forms of ischemic heart disease	circulatory system	0.145689
Ala81Thr (rs730881165)	EUR	687.2	Localized superficial swelling, mass, or lump	dermatologic	0.145819
His90Asn (rs121918074)	MID	530	Diseases of esophagus	digestive	0.145833
His90Asn (rs121918074)	MID	564	Functional digestive disorders	digestive	0.146067
His90Asn (rs121918074)	EUR	276.14	Hypopotassemia	endocrine/metabolic	0.146152
Ala81Thr (rs730881165)	EUR	635	Hemorrhage during pregnancy; childbirth and postpartum	pregnancy complications	0.146391
His90Asn (rs121918074)	EUR	345.3	Convulsions	neurological	0.147412
Phe44Leu (rs138065384)	AFR	285	Other anemias	hematopoietic	0.147541
His90Asn (rs121918074)	EUR	1100	Family history	injuries & poisonings	0.147569
Val122Ile (rs76992529)	AFR	741.4	Joint effusions	musculoskeletal	0.147894
Val122Ile (rs76992529)	AFR	608	Other disorders of male genital organs	genitourinary	0.14797
Ala81Thr (rs730881165)	EUR	380	Disorders of external ear	sense organs	0.148955
Val122Ile (rs76992529)	EUR	433.2	Occlusion of cerebral arteries	circulatory system	0.149235
Val122Ile (rs76992529)	AFR	727.4	Ganglion and cyst of synovium, tendon, and bursa	musculoskeletal	0.149483
His90Asn (rs121918074)	EUR	441	Vascular insufficiency of intestine	circulatory system	0.149868
His90Asn (rs121918074)	EUR	627.1	Postmenopausal bleeding	genitourinary	0.15005
Val122Ile (rs76992529)	AFR	782.3	Edema	symptoms	0.150928
Val122Ile (rs76992529)	AFR	1011	Complications of surgical and medical procedures	injuries & poisonings	0.151608
Val122Ile (rs76992529)	AFR	362	Other retinal disorders	sense organs	0.151722
Val122Ile (rs76992529)	AFR	427.3	Other specified cardiac dysrhythmias	circulatory system	0.152068
Ala81Thr (rs730881165)	EUR	740.1	Osteoarthritis; localized	musculoskeletal	0.152196
His90Asn (rs121918074)	EUR	427.4	Cardiac arrest and ventricular fibrillation	circulatory system	0.15224
His90Asn (rs121918074)	EUR	427.42	Cardiac arrest	circulatory system	0.15224
Ala81Thr (rs730881165)	EUR	870.3	Other open wound of head and face	injuries & poisonings	0.152921
Val122Ile (rs76992529)	EUR	395.2	Nonrheumatic aortic valve disorders	circulatory system	0.15313
Ala81Thr (rs730881165)	EUR	800.2	Fracture of unspecified part of femur	injuries & poisonings	0.154262
His90Asn (rs121918074)	EUR	805	Fracture of vertebral column without mention of spinal cord injury	injuries & poisonings	0.155257
Ala81Thr (rs730881165)	EUR	574.1	Cholelithiasis	digestive	0.155851
Ala81Thr (rs730881165)	EUR	614.53	Cyst or abscess of Bartholin's gland	genitourinary	0.156006
His90Asn (rs121918074)	EUR	707	Chronic ulcer of skin	dermatologic	0.156055
Val122Ile (rs76992529)	EUR	747	Cardiac and circulatory congenital anomalies	congenital anomalies	0.156386
Val122Ile (rs76992529)	EUR	747.1	Cardiac congenital anomalies	congenital anomalies	0.156386
His90Asn (rs121918074)	EUR	742.9	Other derangement of joint	musculoskeletal	0.157365
His90Asn (rs121918074)	EUR	280	Iron deficiency anemias	hematopoietic	0.158298
His90Asn (rs121918074)	EUR	280.1	Iron deficiency anemias, unspecified or not due to blood loss	hematopoietic	0.158298
Val122Ile (rs76992529)	EUR	198.1	Secondary malignancy of lymph nodes	neoplasms	0.158823
His90Asn (rs121918074)	EUR	418	Nonspecific chest pain	circulatory system	0.158943
Val122Ile (rs76992529)	AFR	635	Hemorrhage during pregnancy; childbirth and postpartum	pregnancy complications	0.158974
His90Asn (rs121918074)	EUR	522	Diseases of pulp and periapical tissues	digestive	0.159326
Ala81Thr (rs730881165)	EUR	204.2	Myeloid leukemia	neoplasms	0.159801
Ala81Thr (rs730881165)	EUR	579.2	Splenomegaly	digestive	0.159845
Ala81Thr (rs730881165)	EUR	600	Hyperplasia of prostate	genitourinary	0.159935
His90Asn (rs121918074)	EUR	427.9	Palpitations	circulatory system	0.160412
Ala81Thr (rs730881165)	EUR	765	Cervical radiculitis	symptoms	0.160911
His90Asn (rs121918074)	EUR	596.1	Bladder neck obstruction	genitourinary	0.160968
Ala81Thr (rs730881165)	EUR	716	Other arthropathies	musculoskeletal	0.160993
Ala81Thr (rs730881165)	EUR	733	Other disorders of bone and cartilage	musculoskeletal	0.161226
Val122Ile (rs76992529)	AFR	433.21	Cerebral artery occlusion, with cerebral infarction	circulatory system	0.161456
Val122Ile (rs76992529)	AFR	295.1	Schizophrenia	mental disorders	0.161486
Val122Ile (rs76992529)	AFR	253.1	Pituitary hyperfunction	endocrine/metabolic	0.161749
Ala81Thr (rs730881165)	EUR	595	Hydronephrosis	genitourinary	0.161854
His90Asn (rs121918074)	EUR	495	Asthma	respiratory	0.162629
Ala81Thr (rs730881165)	EUR	402	Elevated blood pressure reading without diagnosis of hypertension	circulatory system	0.1627
Val122Ile (rs76992529)	EUR	530.12	Ulcer of esophagus	digestive	0.16271
Val122Ile (rs76992529)	AFR	743.9	Osteopenia or other disorder of bone and cartilage	musculoskeletal	0.162912
Val122Ile (rs76992529)	AFR	79	Viral infection	infectious diseases	0.163493
Val122Ile (rs76992529)	AFR	743.1	Osteoporosis	musculoskeletal	0.163543
Val122Ile (rs76992529)	AFR	743.11	Osteoporosis NOS	musculoskeletal	0.163543
Ala81Thr (rs730881165)	EUR	521	Diseases of hard tissues of teeth	digestive	0.163598
Ala81Thr (rs730881165)	EUR	521.1	Dental caries	digestive	0.163598
Val122Ile (rs76992529)	AFR	597.1	Urethral stricture (not specified as infectious)	genitourinary	0.163899
Val122Ile (rs76992529)	AFR	362.2	Degeneration of macula and posterior pole of retina	sense organs	0.164173
Val122Ile (rs76992529)	AFR	362.29	Macular degeneration (senile) of retina NOS	sense organs	0.164173
His90Asn (rs121918074)	EUR	782.3	Edema	symptoms	0.164549
Ala81Thr (rs730881165)	EUR	574.3	Cholecystitis without cholelithiasis	digestive	0.165134
Val122Ile (rs76992529)	AFR	198	Secondary malignant neoplasm	neoplasms	0.165262
Val122Ile (rs76992529)	AFR	578.9	Hemorrhage of gastrointestinal tract	digestive	0.165799
Ala81Thr (rs730881165)	EUR	771.1	Swelling of limb	symptoms	0.166335
Val122Ile (rs76992529)	AFR	429	Ill-defined descriptions and complications of heart disease	circulatory system	0.166582
Ala81Thr (rs730881165)	EUR	153	Colorectal cancer	neoplasms	0.166676
His90Asn (rs121918074)	EUR	285	Other anemias	hematopoietic	0.168162
Ala81Thr (rs730881165)	EUR	198.1	Secondary malignancy of lymph nodes	neoplasms	0.168666
Ala81Thr (rs730881165)	EUR	301.2	Antisocial/borderline personality disorder	mental disorders	0.16903
Val122Ile (rs76992529)	AFR	411.2	Myocardial infarction	circulatory system	0.170131
Ala81Thr (rs730881165)	EUR	722.1	Displacement of intervertebral disc	musculoskeletal	0.170586
Ala81Thr (rs730881165)	EUR	733.8	Malunion and nonunion of fracture	musculoskeletal	0.171336
His90Asn (rs121918074)	EUR	475	Chronic sinusitis	respiratory	0.171564
His90Asn (rs121918074)	MID	550	Abdominal hernia	digestive	0.171717
Val122Ile (rs76992529)	AFR	557.1	Celiac disease	digestive	0.171754
Val122Ile (rs76992529)	AFR	741.5	Hemarthrosis	musculoskeletal	0.172144
Ala81Thr (rs730881165)	EUR	367	Disorders of refraction and accommodation; blindness and low vision	sense organs	0.172473
Val122Ile (rs76992529)	AFR	440.2	Atherosclerosis of the extremities	circulatory system	0.172487
Ala81Thr (rs730881165)	EUR	735.1	Flat foot	musculoskeletal	0.172532
Ala81Thr (rs730881165)	EUR	381.3	Mastoiditis & related conditions	sense organs	0.172699
Ala81Thr (rs730881165)	EUR	269	Proteinuria	endocrine/metabolic	0.172924
Ala81Thr (rs730881165)	EUR	363	Chorioretinal inflammations, scars, and other disorders of choroid	sense organs	0.172945
Ala81Thr (rs730881165)	EUR	480.3	Pneumonia due to fungus (mycoses)	respiratory	0.172988
Ala81Thr (rs730881165)	EUR	279.11	Deficiency of humoral immunity	endocrine/metabolic	0.173011
Ala81Thr (rs730881165)	EUR	747.12	Valvular heart disease/ heart chambers	congenital anomalies	0.173095
Ala81Thr (rs730881165)	EUR	204.22	Myeloid leukemia, chronic	neoplasms	0.173136
Ala81Thr (rs730881165)	EUR	870.2	Open wound of ear	injuries & poisonings	0.173264
Ala81Thr (rs730881165)	EUR	750.15	Congenital anomalies of stomach	congenital anomalies	0.17327
Val122Ile (rs76992529)	AFR	202.21	Nodular lymphoma	neoplasms	0.173353
Val122Ile (rs76992529)	AFR	202.24	Large cell lymphoma	neoplasms	0.173353
Val122Ile (rs76992529)	AFR	159.3	Malignant neoplasm of gallbladder and extrahepatic bile ducts	neoplasms	0.173641
Ala81Thr (rs730881165)	EUR	260.1	Cachexia	endocrine/metabolic	0.173706
Val122Ile (rs76992529)	AFR	749	Congenital anomalies of face and neck	congenital anomalies	0.173752
Ala81Thr (rs730881165)	EUR	369.5	Conjunctivitis, infectious	sense organs	0.173799
Val122Ile (rs76992529)	AFR	752.11	Spina bifida	congenital anomalies	0.173808
Val122Ile (rs76992529)	AFR	381.11	Suppurative and unspecified otitis media	sense organs	0.173809
Val122Ile (rs76992529)	AFR	383	Otosclerosis	sense organs	0.173809
Val122Ile (rs76992529)	AFR	170.1	Bone cancer	neoplasms	0.173922
Val122Ile (rs76992529)	AFR	612.3	Congenital anomalies of breast	genitourinary	0.17393
His90Asn (rs121918074)	EUR	661	Fetal distress and abnormal forces of labor	pregnancy complications	0.174488
Ala81Thr (rs730881165)	EUR	614	Inflammatory diseases of female pelvic organs	genitourinary	0.174622
Ala81Thr (rs730881165)	EUR	159.2	Malignant neoplasm of small intestine, including duodenum	neoplasms	0.175125
Val122Ile (rs76992529)	AFR	281.9	Deficiency anemias	hematopoietic	0.175141
Val122Ile (rs76992529)	AFR	253	Disorders of the pituitary gland and its hypothalamic control	endocrine/metabolic	0.175246
Val122Ile (rs76992529)	AFR	739	Contracture of joint	musculoskeletal	0.175401
Val122Ile (rs76992529)	AFR	187	Cancer of other male genital organs	neoplasms	0.175486
Val122Ile (rs76992529)	AFR	528.5	Diseases of lips	digestive	0.175698
His90Asn (rs121918074)	EUR	735.21	Hammer toe (acquired)	musculoskeletal	0.176138
Ala81Thr (rs730881165)	EUR	427	Cardiac dysrhythmias	circulatory system	0.176173
Val122Ile (rs76992529)	AFR	334.1	Spinocerebellar disease	neurological	0.176749
Val122Ile (rs76992529)	AFR	345.11	Generalized convulsive epilepsy	neurological	0.176749
His90Asn (rs121918074)	EUR	189.21	Malignant neoplasm of bladder	neoplasms	0.17695
Ala81Thr (rs730881165)	EAS	535	Gastritis and duodenitis	digestive	0.177505
Val122Ile (rs76992529)	AFR	420	Carditis	circulatory system	0.177513
His90Asn (rs121918074)	EUR	561.2	Flatulence	digestive	0.179309
Val122Ile (rs76992529)	CSA	785	Abdominal pain	symptoms	0.179696
Val122Ile (rs76992529)	MID	619	Noninflammatory female genital disorders	genitourinary	0.180629
His90Asn (rs121918074)	EUR	626	Disorders of menstruation and other abnormal bleeding from female genital tract	genitourinary	0.180764
Val122Ile (rs76992529)	AFR	41.4	E. coli	infectious diseases	0.181688
Val122Ile (rs76992529)	MID	626.1	Irregular menstrual cycle/bleeding	genitourinary	0.181818
His90Asn (rs121918074)	EUR	742	Derangement of joint, non-traumatic	musculoskeletal	0.182369
His90Asn (rs121918074)	EUR	428.1	Congestive heart failure (CHF) NOS	circulatory system	0.182873
Ala81Thr (rs730881165)	EUR	198	Secondary malignant neoplasm	neoplasms	0.183625
Ala81Thr (rs730881165)	EUR	317.1	Alcoholism	mental disorders	0.183965
Ala81Thr (rs730881165)	EUR	519	Other diseases of respiratory system, not elsewhere classified	respiratory	0.184409
Val122Ile (rs76992529)	EUR	401.1	Essential hypertension	circulatory system	0.190348
Ala81Thr (rs730881165)	EUR	601.3	Orchitis and epididymitis	genitourinary	0.191713
Ala81Thr (rs730881165)	EUR	644	Anemia during pregnancy	pregnancy complications	0.192095
Val122Ile (rs76992529)	EUR	401	Hypertension	circulatory system	0.192289
Ala81Thr (rs730881165)	EUR	555.1	Regional enteritis	digestive	0.192477
Ala81Thr (rs730881165)	EUR	840	Sprains and strains	injuries & poisonings	0.192732
Ala81Thr (rs730881165)	EUR	695.4	Lupus (localized and systemic)	dermatologic	0.193023
Ala81Thr (rs730881165)	EUR	447	Other disorders of arteries and arterioles	circulatory system	0.193166
Ala81Thr (rs730881165)	EUR	362.4	Retinal vascular changes and abnomalities	sense organs	0.193258
Ala81Thr (rs730881165)	EUR	694.2	Other dyschromia	dermatologic	0.193356
Ala81Thr (rs730881165)	EUR	250.4	Abnormal glucose	endocrine/metabolic	0.193746
Val122Ile (rs76992529)	AFR	276	Disorders of fluid, electrolyte, and acid-base balance	endocrine/metabolic	0.194407
His90Asn (rs121918074)	EUR	276	Disorders of fluid, electrolyte, and acid-base balance	endocrine/metabolic	0.194489
His90Asn (rs121918074)	EUR	276.5	Hypovolemia	endocrine/metabolic	0.195112
His90Asn (rs121918074)	EUR	801	Fracture of ankle and foot	injuries & poisonings	0.196014
Val122Ile (rs76992529)	AFR	70.9	Hepatitis NOS	infectious diseases	0.197166
Ala81Thr (rs730881165)	EUR	681.3	Cellulitis and abscess of arm/hand	dermatologic	0.197234
His90Asn (rs121918074)	EUR	716.9	Arthropathy NOS	musculoskeletal	0.197441
His90Asn (rs121918074)	EUR	716	Other arthropathies	musculoskeletal	0.198373
Val122Ile (rs76992529)	AFR	654.1	Abnormality of organs and soft tissues of pelvis complicating pregnancy, childbirth, or the puerperium	pregnancy complications	0.198591
Val122Ile (rs76992529)	AFR	788	Syncope and collapse	symptoms	0.198623
Val122Ile (rs76992529)	EUR	858	Complication of internal orthopedic device	injuries & poisonings	0.198642
His90Asn (rs121918074)	EUR	79	Viral infection	infectious diseases	0.198722
His90Asn (rs121918074)	EUR	669	Complications of labor and delivery NEC	pregnancy complications	0.19895
His90Asn (rs121918074)	EUR	594.1	Calculus of kidney	genitourinary	0.199265
His90Asn (rs121918074)	EUR	250.1	Type 1 diabetes	endocrine/metabolic	0.199293
Val122Ile (rs76992529)	AFR	41.2	Streptococcus infection	infectious diseases	0.19996
Val122Ile (rs76992529)	AFR	587	Kidney replaced by transpant	genitourinary	0.199999
Val122Ile (rs76992529)	AFR	365.2	Primary angle-closure glaucoma	sense organs	0.201068
Val122Ile (rs76992529)	MID	278	Overweight, obesity and other hyperalimentation	endocrine/metabolic	0.202276
Val122Ile (rs76992529)	MID	278.1	Obesity	endocrine/metabolic	0.202276
His90Asn (rs121918074)	EUR	560.4	Other intestinal obstruction	digestive	0.203175
Val122Ile (rs76992529)	AFR	530.2	Esophageal bleeding (varices/hemorrhage)	digestive	0.204076
Val122Ile (rs76992529)	AFR	585.31	Renal dialysis	genitourinary	0.204629
Val122Ile (rs76992529)	EUR	626	Disorders of menstruation and other abnormal bleeding from female genital tract	genitourinary	0.204761
His90Asn (rs121918074)	EUR	603	Other disorders of testis	genitourinary	0.204922
His90Asn (rs121918074)	EUR	610	Benign mammary dysplasias	genitourinary	0.205632
Val122Ile (rs76992529)	EUR	773	Pain in limb	symptoms	0.205899
His90Asn (rs121918074)	MID	272.11	Hypercholesterolemia	endocrine/metabolic	0.206186
Ala81Thr (rs730881165)	EUR	530.2	Esophageal bleeding (varices/hemorrhage)	digestive	0.206452
Val122Ile (rs76992529)	AMR	401	Hypertension	circulatory system	0.207921
Val122Ile (rs76992529)	AMR	401.1	Essential hypertension	circulatory system	0.207921
Ala81Thr (rs730881165)	EUR	721	Spondylosis and allied disorders	musculoskeletal	0.207936
Ala81Thr (rs730881165)	EUR	619.4	Noninflammatory disorders of vagina	genitourinary	0.20825
His90Asn (rs121918074)	EUR	189.2	Cancer of bladder	neoplasms	0.208277
Ala81Thr (rs730881165)	EUR	41	Bacterial infection NOS	infectious diseases	0.210002
Ala81Thr (rs730881165)	EUR	728	Disorders of muscle, ligament, and fascia	musculoskeletal	0.211001
Ala81Thr (rs730881165)	EUR	728.71	Contracture of palmar fascia [Dupuytren's disease]	musculoskeletal	0.211001
His90Asn (rs121918074)	EUR	562.1	Diverticulosis	digestive	0.212073
Val122Ile (rs76992529)	AFR	573.7	Abnormal results of function study of liver	digestive	0.212605
His90Asn (rs121918074)	EUR	562	Diverticulosis and diverticulitis	digestive	0.21319
Val122Ile (rs76992529)	AFR	218.1	Uterine leiomyoma	neoplasms	0.214437
Val122Ile (rs76992529)	AFR	327.3	Sleep apnea	neurological	0.214888
Val122Ile (rs76992529)	AFR	530.1	Esophagitis, GERD and related diseases	digestive	0.215589
His90Asn (rs121918074)	EUR	371.3	Inflammation of eyelids	sense organs	0.216215
His90Asn (rs121918074)	EUR	198.2	Secondary malignancy of respiratory organs	neoplasms	0.216439
His90Asn (rs121918074)	EUR	578.2	Blood in stool	digestive	0.216835
His90Asn (rs121918074)	EUR	530.1	Esophagitis, GERD and related diseases	digestive	0.217141
His90Asn (rs121918074)	EUR	618.1	Prolapse of vaginal walls	genitourinary	0.21741
Ala81Thr (rs730881165)	EUR	761	Cervicalgia	symptoms	0.218956
Ala81Thr (rs730881165)	EUR	430	Intracranial hemorrhage	circulatory system	0.219014
Val122Ile (rs76992529)	AFR	521	Diseases of hard tissues of teeth	digestive	0.21907
Val122Ile (rs76992529)	AFR	521.1	Dental caries	digestive	0.21907
His90Asn (rs121918074)	EUR	618	Genital prolapse	genitourinary	0.220872
Val122Ile (rs76992529)	EUR	614	Inflammatory diseases of female pelvic organs	genitourinary	0.221222
His90Asn (rs121918074)	MID	272	Disorders of lipoid metabolism	endocrine/metabolic	0.222222
His90Asn (rs121918074)	MID	272.1	Hyperlipidemia	endocrine/metabolic	0.222222
Val122Ile (rs76992529)	AFR	573.5	Jaundice (not of newborn)	digestive	0.222788
Val122Ile (rs76992529)	AFR	287.3	Thrombocytopenia	hematopoietic	0.222803
Val122Ile (rs76992529)	AFR	530.11	GERD	digestive	0.223084
Val122Ile (rs76992529)	CSA	427	Cardiac dysrhythmias	circulatory system	0.223599
His90Asn (rs121918074)	EUR	622.1	Polyp of corpus uteri	genitourinary	0.224142
Val122Ile (rs76992529)	AFR	556	Ulceration of the lower GI tract	digestive	0.225361
Ala81Thr (rs730881165)	EUR	626.13	Irregular menstrual cycle	genitourinary	0.225504
Ala81Thr (rs730881165)	EUR	447.1	Stricture of artery	circulatory system	0.225637
Val122Ile (rs76992529)	AFR	276.12	Hyposmolality and/or hyponatremia	endocrine/metabolic	0.225856
Ala81Thr (rs730881165)	EUR	596.5	Functional disorders of bladder	genitourinary	0.226454
Ala81Thr (rs730881165)	EUR	573.3	Hepatomegaly	digestive	0.226666
Val122Ile (rs76992529)	AFR	441	Vascular insufficiency of intestine	circulatory system	0.22686
Val122Ile (rs76992529)	AFR	442	Other aneurysm	circulatory system	0.22686
Val122Ile (rs76992529)	AFR	443.1	Raynaud's syndrome	circulatory system	0.22686
Ala81Thr (rs730881165)	EUR	770	Myalgia and myositis unspecified	symptoms	0.227274
Val122Ile (rs76992529)	AFR	735.3	Hallux valgus (Bunion)	musculoskeletal	0.22915
Val122Ile (rs76992529)	AFR	394.2	Mitral valve disease	circulatory system	0.229161
Val122Ile (rs76992529)	AFR	395.6	Heart valve replaced	circulatory system	0.229161
Val122Ile (rs76992529)	AFR	426.32	Left bundle branch block	circulatory system	0.229166
Val122Ile (rs76992529)	AFR	372	Disorders of conjunctiva	sense organs	0.22944
Val122Ile (rs76992529)	AFR	433.2	Occlusion of cerebral arteries	circulatory system	0.229714
Val122Ile (rs76992529)	AFR	687.1	Rash and other nonspecific skin eruption	dermatologic	0.230373
Ala81Thr (rs730881165)	EUR	599.4	Urinary incontinence	genitourinary	0.230863
Ala81Thr (rs730881165)	EUR	276.6	Fluid overload	endocrine/metabolic	0.231536
Val122Ile (rs76992529)	AFR	706	Diseases of sebaceous glands	dermatologic	0.231879
Val122Ile (rs76992529)	EUR	585.1	Acute renal failure	genitourinary	0.23373
Val122Ile (rs76992529)	MID	626	Disorders of menstruation and other abnormal bleeding from female genital tract	genitourinary	0.233871
His90Asn (rs121918074)	EUR	615	Endometriosis	genitourinary	0.234139
Val122Ile (rs76992529)	EUR	735	Acquired foot deformities	musculoskeletal	0.234149
Ala81Thr (rs730881165)	EAS	578	Gastrointestinal hemorrhage	digestive	0.234411
Ala81Thr (rs730881165)	EUR	850	Hemorrhage or hematoma complicating a procedure	injuries & poisonings	0.234564
Ala81Thr (rs730881165)	EUR	519.8	Other diseases of respiratory system, NEC	respiratory	0.235553
Ala81Thr (rs730881165)	EUR	530.12	Ulcer of esophagus	digestive	0.236578
Ala81Thr (rs730881165)	EUR	41.1	Staphylococcus infections	infectious diseases	0.236924
Ala81Thr (rs730881165)	EUR	800	Fracture of lower limb	injuries & poisonings	0.237349
His90Asn (rs121918074)	EUR	740.11	Osteoarthrosis, localized, primary	musculoskeletal	0.237377
His90Asn (rs121918074)	EUR	622	Polyp of female genital organs	genitourinary	0.238162
Val122Ile (rs76992529)	AFR	550.2	Diaphragmatic hernia	digestive	0.23852
His90Asn (rs121918074)	EUR	292.4	Altered mental status	mental disorders	0.239372
Val122Ile (rs76992529)	AFR	728.2	Laxity of ligament or hypermobility syndrome	musculoskeletal	0.239925
Ala81Thr (rs730881165)	EUR	585.1	Acute renal failure	genitourinary	0.240797
Ala81Thr (rs730881165)	EUR	182	Malignant neoplasm of uterus	neoplasms	0.24119
His90Asn (rs121918074)	EUR	614.1	Pelvic peritoneal adhesions, female (postoperative) (postinfection)	genitourinary	0.241338
Val122Ile (rs76992529)	AFR	726	Peripheral enthesopathies and allied syndromes	musculoskeletal	0.241662
Ala81Thr (rs730881165)	EUR	304	Adjustment reaction	mental disorders	0.242475
Ala81Thr (rs730881165)	EUR	709	Diffuse diseases of connective tissue	dermatologic	0.242533
Val122Ile (rs76992529)	AFR	742	Derangement of joint, non-traumatic	musculoskeletal	0.242604
Val122Ile (rs76992529)	AFR	742.9	Other derangement of joint	musculoskeletal	0.242604
His90Asn (rs121918074)	EUR	530	Diseases of esophagus	digestive	0.242894
Val122Ile (rs76992529)	AFR	366.1	Nonsenile Cataract	sense organs	0.242989
Val122Ile (rs76992529)	AFR	366.3	Traumatic cataract	sense organs	0.242989
Ala81Thr (rs730881165)	EUR	426.23	Second degree AV block	circulatory system	0.243219
Val122Ile (rs76992529)	AFR	569.1	Toxic gastroenteritis and colitis	digestive	0.244057
His90Asn (rs121918074)	EUR	199	Neoplasm of uncertain behavior	neoplasms	0.246285
Ala81Thr (rs730881165)	EUR	197	Chemotherapy	neoplasms	0.246481
Ala81Thr (rs730881165)	EUR	743	Osteoporosis, osteopenia and pathological fracture	musculoskeletal	0.246815
Ala81Thr (rs730881165)	EUR	700	Corns and callosities	dermatologic	0.246825
Val122Ile (rs76992529)	AFR	440	Atherosclerosis	circulatory system	0.247191
His90Asn (rs121918074)	EUR	371	Inflammation of the eye	sense organs	0.247271
Ala81Thr (rs730881165)	EUR	136	Other infectious and parasitic diseases	infectious diseases	0.247323
Val122Ile (rs76992529)	AFR	601.11	Acute prostatitis	genitourinary	0.247509
His90Asn (rs121918074)	EUR	172.2	Other non-epithelial cancer of skin	neoplasms	0.247658
Val122Ile (rs76992529)	AFR	356	Hereditary and idiopathic peripheral neuropathy	neurological	0.247673
Ala81Thr (rs730881165)	EUR	356	Hereditary and idiopathic peripheral neuropathy	neurological	0.24779
Val122Ile (rs76992529)	AFR	287	Purpura and other hemorrhagic conditions	hematopoietic	0.247864
Val122Ile (rs76992529)	AFR	646	Other complications of pregnancy NEC	pregnancy complications	0.248051
Val122Ile (rs76992529)	AFR	575.1	Cholangitis	digestive	0.248051
Val122Ile (rs76992529)	AFR	531.1	Hemorrhage from gastrointestinal ulcer	digestive	0.248056
Ala81Thr (rs730881165)	EUR	250.42	Other abnormal glucose	endocrine/metabolic	0.248182
Ala81Thr (rs730881165)	EUR	870.6	Open wound of neck	injuries & poisonings	0.248259
Ala81Thr (rs730881165)	EUR	874	Complication of amputation stump	injuries & poisonings	0.248259
Ala81Thr (rs730881165)	EUR	751.21	Cystic kidney disease	congenital anomalies	0.248269
Ala81Thr (rs730881165)	EUR	145.2	Cancer of tongue	neoplasms	0.248328
Val122Ile (rs76992529)	AFR	470	Septal Deviations/Turbinate Hypertrophy	respiratory	0.248381
Ala81Thr (rs730881165)	EUR	274.21	Chondrocalcinosis	endocrine/metabolic	0.248446
Val122Ile (rs76992529)	AFR	626.2	Dysmenorrhea	genitourinary	0.248502
Val122Ile (rs76992529)	AFR	277.5	Other disorders of lipoid metabolism	endocrine/metabolic	0.248608
Val122Ile (rs76992529)	AFR	150	Cancer of esophagus	neoplasms	0.248765
His90Asn (rs121918074)	EUR	555.2	Ulcerative colitis	digestive	0.248771
Val122Ile (rs76992529)	AFR	963	Poisoning by primarily systemic agents	injuries & poisonings	0.24881
Val122Ile (rs76992529)	AFR	780	Hypothermia/Chills	symptoms	0.248917
Val122Ile (rs76992529)	AFR	1014	Effects of heat, cold and air pressure	injuries & poisonings	0.248917
Val122Ile (rs76992529)	AFR	752	Nervous system congenital anomalies	congenital anomalies	0.248994
Val122Ile (rs76992529)	AFR	752.1	Neural tube defects	congenital anomalies	0.248994
Ala81Thr (rs730881165)	EUR	941	Adverse reaction to serum or vaccine	injuries & poisonings	0.249046
Val122Ile (rs76992529)	AFR	241	Nontoxic nodular goiter	endocrine/metabolic	0.249091
Val122Ile (rs76992529)	AFR	800	Fracture of lower limb	injuries & poisonings	0.249127
Val122Ile (rs76992529)	AFR	465	Acute upper respiratory infections of multiple or unspecified sites	respiratory	0.249167
Val122Ile (rs76992529)	AFR	473	Diseases of the larynx and vocal cords	respiratory	0.24925
Val122Ile (rs76992529)	AFR	452	Other venous embolism and thrombosis	circulatory system	0.249274
Val122Ile (rs76992529)	AFR	210	Benign neoplasm of lip, oral cavity, and pharynx	neoplasms	0.249458
Val122Ile (rs76992529)	AFR	276.14	Hypopotassemia	endocrine/metabolic	0.249486
Val122Ile (rs76992529)	AFR	279	Disorders involving the immune mechanism	endocrine/metabolic	0.249613
Val122Ile (rs76992529)	AFR	255.11	Cushing's syndrome	endocrine/metabolic	0.24971
Val122Ile (rs76992529)	AFR	376	Disorders of the orbit	sense organs	0.24971
Val122Ile (rs76992529)	AFR	377	Disorders of optic nerve and visual pathways	sense organs	0.24971
Ala81Thr (rs730881165)	EUR	738.4	Acquired spondylolisthesis	musculoskeletal	0.249731
Ala81Thr (rs730881165)	EUR	173	Neoplasm of uncertain behavior of skin	neoplasms	0.249758
Val122Ile (rs76992529)	AFR	368	Visual disturbances	sense organs	0.250211
Ala81Thr (rs730881165)	EUR	804	Fracture of hand or wrist	injuries & poisonings	0.250433
Val122Ile (rs76992529)	AFR	523.32	Chronic periodontitis	digestive	0.250543
Val122Ile (rs76992529)	AFR	54	Herpes simplex	infectious diseases	0.250663
Ala81Thr (rs730881165)	EUR	580.12	Non-proliferative glomerulonephritis	genitourinary	0.250913
Val122Ile (rs76992529)	AFR	627.3	Postmenopausal atrophic vaginitis	genitourinary	0.251119
Ala81Thr (rs730881165)	EUR	427.3	Other specified cardiac dysrhythmias	circulatory system	0.25115
Val122Ile (rs76992529)	AFR	735.21	Hammer toe (acquired)	musculoskeletal	0.251162
Val122Ile (rs76992529)	AFR	366.2	Senile cataract	sense organs	0.251164
Ala81Thr (rs730881165)	EUR	287	Purpura and other hemorrhagic conditions	hematopoietic	0.251392
Ala81Thr (rs730881165)	EUR	287.3	Thrombocytopenia	hematopoietic	0.251392
Val122Ile (rs76992529)	MID	272	Disorders of lipoid metabolism	endocrine/metabolic	0.251669
Val122Ile (rs76992529)	MID	272.1	Hyperlipidemia	endocrine/metabolic	0.251669
Val122Ile (rs76992529)	MID	272.11	Hypercholesterolemia	endocrine/metabolic	0.251669
Val122Ile (rs76992529)	AFR	803.3	Fracture of clavicle or scapula	injuries & poisonings	0.252055
His90Asn (rs121918074)	EUR	540.11	Acute appendicitis	digestive	0.252234
Ala81Thr (rs730881165)	EUR	428.1	Congestive heart failure (CHF) NOS	circulatory system	0.252256
Val122Ile (rs76992529)	AFR	512.1	Wheezing	respiratory	0.252572
Ala81Thr (rs730881165)	EUR	735.2	Acquired toe deformities	musculoskeletal	0.253114
Val122Ile (rs76992529)	EUR	411.8	Other chronic ischemic heart disease, unspecified	circulatory system	0.253495
Val122Ile (rs76992529)	AFR	364.4	Corneal degenerations	sense organs	0.253518
Val122Ile (rs76992529)	AFR	577	Diseases of pancreas	digestive	0.25513
Ala81Thr (rs730881165)	EUR	535.8	Other specified gastritis	digestive	0.255819
Val122Ile (rs76992529)	AFR	567	Peritonitis and retroperitoneal infections	digestive	0.256297
His90Asn (rs121918074)	EUR	573.7	Abnormal results of function study of liver	digestive	0.256462
Ala81Thr (rs730881165)	EUR	564.1	Irritable Bowel Syndrome	digestive	0.256846
Ala81Thr (rs730881165)	EUR	965	Poisoning by analgesics, antipyretics, and antirheumatics	injuries & poisonings	0.257244
Ala81Thr (rs730881165)	EUR	535.1	Acute gastritis	digestive	0.258897
Ala81Thr (rs730881165)	EUR	340	Migraine	neurological	0.258957
Ala81Thr (rs730881165)	EUR	368	Visual disturbances	sense organs	0.258979
Val122Ile (rs76992529)	EUR	395	Heart valve disorders	circulatory system	0.259115
Val122Ile (rs76992529)	AFR	523.3	Periodontitis (acute or chronic)	digestive	0.259399
Ala81Thr (rs730881165)	EUR	738	Other acquired musculoskeletal deformity	musculoskeletal	0.259453
Val122Ile (rs76992529)	CSA	366.2	Senile cataract	sense organs	0.260089
Ala81Thr (rs730881165)	EUR	440.2	Atherosclerosis of the extremities	circulatory system	0.260269
Ala81Thr (rs730881165)	EUR	473	Diseases of the larynx and vocal cords	respiratory	0.26032
Val122Ile (rs76992529)	EUR	433	Cerebrovascular disease	circulatory system	0.260382
His90Asn (rs121918074)	EUR	702.1	Actinic keratosis	dermatologic	0.260812
Val122Ile (rs76992529)	AFR	218	Benign neoplasm of uterus	neoplasms	0.260859
Ala81Thr (rs730881165)	EUR	394.2	Mitral valve disease	circulatory system	0.261367
Ala81Thr (rs730881165)	EUR	411.4	Coronary atherosclerosis	circulatory system	0.261805
His90Asn (rs121918074)	EUR	938.2	Chronic dermatitis due to solar radiation	dermatologic	0.262429
His90Asn (rs121918074)	EUR	939	Atopic/contact dermatitis due to other or unspecified	dermatologic	0.262429
Val122Ile (rs76992529)	AFR	374	Other disorders of eyelids	sense organs	0.26426
Val122Ile (rs76992529)	AFR	158	Neoplasm of unspecified nature of digestive system	neoplasms	0.264302
Val122Ile (rs76992529)	AFR	338.1	Acute pain	neurological	0.264955
Val122Ile (rs76992529)	EUR	726.1	Enthesopathy	musculoskeletal	0.266034
Ala81Thr (rs730881165)	EUR	395.1	Nonrheumatic mitral valve disorders	circulatory system	0.266351
Val122Ile (rs76992529)	AFR	601	Inflammatory diseases of prostate	genitourinary	0.267204
Val122Ile (rs76992529)	AFR	285.22	Anemia in neoplastic disease	hematopoietic	0.267813
His90Asn (rs121918074)	EUR	788	Syncope and collapse	symptoms	0.268097
Val122Ile (rs76992529)	EUR	706	Diseases of sebaceous glands	dermatologic	0.268318
Val122Ile (rs76992529)	EUR	706.2	Sebaceous cyst	dermatologic	0.268318
His90Asn (rs121918074)	EUR	733	Other disorders of bone and cartilage	musculoskeletal	0.268533
His90Asn (rs121918074)	EUR	366.2	Senile cataract	sense organs	0.268585
His90Asn (rs121918074)	EUR	601	Inflammatory diseases of prostate	genitourinary	0.268806
Val122Ile (rs76992529)	AFR	197	Chemotherapy	neoplasms	0.26909
Val122Ile (rs76992529)	AFR	652	Malposition and malpresentation of fetus or obstruction	pregnancy complications	0.269192
Ala81Thr (rs730881165)	EUR	579	Other symptoms involving abdomen and pelvis	digestive	0.269354
Val122Ile (rs76992529)	CSA	418	Nonspecific chest pain	circulatory system	0.269598
Val122Ile (rs76992529)	AFR	427.7	Tachycardia NOS	circulatory system	0.269603
Val122Ile (rs76992529)	AFR	214.1	Lipoma of skin and subcutaneous tissue	neoplasms	0.269776
Val122Ile (rs76992529)	AFR	278.1	Obesity	endocrine/metabolic	0.270295
Ala81Thr (rs730881165)	EUR	681	Superficial cellulitis and abscess	dermatologic	0.270795
His90Asn (rs121918074)	EUR	366	Cataract	sense organs	0.272984
Val122Ile (rs76992529)	EUR	531	Peptic ulcer (excl. esophageal)	digestive	0.275107
Val122Ile (rs76992529)	EUR	276	Disorders of fluid, electrolyte, and acid-base balance	endocrine/metabolic	0.275263
Val122Ile (rs76992529)	MID	550.2	Diaphragmatic hernia	digestive	0.276166
His90Asn (rs121918074)	EUR	471	Nasal polyps	respiratory	0.276376
His90Asn (rs121918074)	EUR	938	Dermatitis due to solar radiation	dermatologic	0.2767
Val122Ile (rs76992529)	AFR	540	Appendiceal conditions	digestive	0.278583
Val122Ile (rs76992529)	AFR	540.1	Appendicitis	digestive	0.278583
Val122Ile (rs76992529)	AFR	426.3	Bundle branch block	circulatory system	0.279193
Ala81Thr (rs730881165)	EUR	426.3	Bundle branch block	circulatory system	0.279317
Val122Ile (rs76992529)	AFR	562	Diverticulosis and diverticulitis	digestive	0.279717
Val122Ile (rs76992529)	AFR	562.1	Diverticulosis	digestive	0.279717
Val122Ile (rs76992529)	EUR	455	Hemorrhoids	circulatory system	0.281499
His90Asn (rs121918074)	EUR	625	Pain and other symptoms associated with female genital organs	genitourinary	0.282841
Val122Ile (rs76992529)	EUR	197	Chemotherapy	neoplasms	0.284097
His90Asn (rs121918074)	EUR	426.3	Bundle branch block	circulatory system	0.287549
His90Asn (rs121918074)	EUR	38	Septicemia	infectious diseases	0.287743
Val122Ile (rs76992529)	CSA	306	Other mental disorder	mental disorders	0.287955
His90Asn (rs121918074)	EUR	634	Miscarriage; stillbirth	pregnancy complications	0.287955
Ala81Thr (rs730881165)	EUR	726	Peripheral enthesopathies and allied syndromes	musculoskeletal	0.288137
Ala81Thr (rs730881165)	EUR	228	Hemangioma and lymphangioma, any site	neoplasms	0.288488
His90Asn (rs121918074)	EUR	540.1	Appendicitis	digestive	0.288601
Val122Ile (rs76992529)	AFR	292.4	Altered mental status	mental disorders	0.289642
Val122Ile (rs76992529)	EUR	8	Intestinal infection	infectious diseases	0.289702
Val122Ile (rs76992529)	AFR	274.1	Gout	endocrine/metabolic	0.289766
Val122Ile (rs76992529)	AFR	619	Noninflammatory female genital disorders	genitourinary	0.290238
Ala81Thr (rs730881165)	EUR	242	Thyrotoxicosis with or without goiter	endocrine/metabolic	0.291201
Val122Ile (rs76992529)	AFR	571.8	Liver abscess and sequelae of chronic liver disease	digestive	0.291429
Ala81Thr (rs730881165)	EUR	375.2	Epiphora	sense organs	0.291579
Ala81Thr (rs730881165)	EUR	378	Strabismus and other disorders of binocular eye movements	sense organs	0.291579
Ala81Thr (rs730881165)	EUR	614.51	Cervicitis and endocervicitis	genitourinary	0.291686
Ala81Thr (rs730881165)	EUR	573	Other disorders of liver	digestive	0.293785
Val122Ile (rs76992529)	AFR	851	Complications of transplants and reattached limbs	injuries & poisonings	0.294518
Ala81Thr (rs730881165)	EUR	441	Vascular insufficiency of intestine	circulatory system	0.294925
Val122Ile (rs76992529)	CSA	411.2	Myocardial infarction	circulatory system	0.295172
Ala81Thr (rs730881165)	EUR	870	Open wounds of head; neck; and trunk	injuries & poisonings	0.295828
Val122Ile (rs76992529)	EUR	740.9	Osteoarthrosis NOS	musculoskeletal	0.296709
Val122Ile (rs76992529)	EUR	198	Secondary malignant neoplasm	neoplasms	0.297459
Ala81Thr (rs730881165)	EUR	981	Toxic effect of (non-ethyl) alcohol and petroleum and other solvents	injuries & poisonings	0.297574
Ala81Thr (rs730881165)	EUR	694	Dyschromia and Vitiligo	dermatologic	0.297661
Ala81Thr (rs730881165)	EUR	250.24	Type 2 diabetes with neurological manifestations	endocrine/metabolic	0.298191
Ala81Thr (rs730881165)	EUR	854	Complications of cardiac/vascular device, implant, and graft	injuries & poisonings	0.298602
Val122Ile (rs76992529)	AFR	394.3	Aortic valve disease	circulatory system	0.299162
Ala81Thr (rs730881165)	EUR	701.2	Scar conditions and fibrosis of skin	dermatologic	0.299996
Ala81Thr (rs730881165)	EUR	353	Nerve root and plexus disorders	neurological	0.300033
Val122Ile (rs76992529)	AFR	771	Musculoskeletal symptoms referable to limbs	symptoms	0.300034
Val122Ile (rs76992529)	AFR	10	Tuberculosis	infectious diseases	0.301897
Val122Ile (rs76992529)	AFR	578.8	Hemorrhage of rectum and anus	digestive	0.302499
His90Asn (rs121918074)	EUR	1011	Complications of surgical and medical procedures	injuries & poisonings	0.302557
Ala81Thr (rs730881165)	EUR	580.1	Glomerulonephritis	genitourinary	0.303284
His90Asn (rs121918074)	EUR	727.1	Synovitis and tenosynovitis	musculoskeletal	0.304861
Val122Ile (rs76992529)	AFR	645	Late pregnancy and failed induction	pregnancy complications	0.304914
Val122Ile (rs76992529)	EUR	339	Other headache syndromes	neurological	0.305553
Val122Ile (rs76992529)	AFR	297.2	Suicide or self-inflicted injury	mental disorders	0.306529
Ala81Thr (rs730881165)	EUR	427.7	Tachycardia NOS	circulatory system	0.30723
His90Asn (rs121918074)	EUR	345	Epilepsy, recurrent seizures, convulsions	neurological	0.307602
Val122Ile (rs76992529)	AFR	727.1	Synovitis and tenosynovitis	musculoskeletal	0.308047
Ala81Thr (rs730881165)	EUR	172.1	Melanomas of skin, dx or hx	neoplasms	0.308433
Ala81Thr (rs730881165)	EUR	172.11	Melanomas of skin	neoplasms	0.308433
Val122Ile (rs76992529)	AFR	198.2	Secondary malignancy of respiratory organs	neoplasms	0.309341
Ala81Thr (rs730881165)	EUR	760	Back pain	symptoms	0.309373
Ala81Thr (rs730881165)	EUR	301	Personality disorders	mental disorders	0.309408
His90Asn (rs121918074)	EUR	540	Appendiceal conditions	digestive	0.309542
Ala81Thr (rs730881165)	EUR	726.3	Bursitis	musculoskeletal	0.310607
Ala81Thr (rs730881165)	EUR	614.52	Vaginitis and vulvovaginitis	genitourinary	0.312001
Val122Ile (rs76992529)	EUR	803	Fracture of upper limb	injuries & poisonings	0.312012
Ala81Thr (rs730881165)	EUR	379.5	Disorders of iris and ciliary body	sense organs	0.31203
Val122Ile (rs76992529)	AFR	250.41	Impaired fasting glucose	endocrine/metabolic	0.312829
Ala81Thr (rs730881165)	EUR	395.2	Nonrheumatic aortic valve disorders	circulatory system	0.313422
Ala81Thr (rs730881165)	EUR	853	Complication of colostomy or enterostomy	injuries & poisonings	0.313537
Ala81Thr (rs730881165)	EUR	560.3	Peritoneal or intestinal adhesions	digestive	0.313664
Ala81Thr (rs730881165)	EUR	561.1	Diarrhea	digestive	0.313664
Ala81Thr (rs730881165)	EAS	401	Hypertension	circulatory system	0.313914
Ala81Thr (rs730881165)	EAS	401.1	Essential hypertension	circulatory system	0.313914
His90Asn (rs121918074)	EUR	195.1	Malignant neoplasm, other	neoplasms	0.314165
Ala81Thr (rs730881165)	EUR	172.2	Other non-epithelial cancer of skin	neoplasms	0.315003
Ala81Thr (rs730881165)	EUR	418.1	Precordial pain	circulatory system	0.315018
Val122Ile (rs76992529)	AFR	274	Gout and other crystal arthropathies	endocrine/metabolic	0.315325
Ala81Thr (rs730881165)	EUR	189	Cancer of urinary organs (incl. kidney and bladder)	neoplasms	0.3158
Val122Ile (rs76992529)	AFR	496	Chronic airway obstruction	respiratory	0.315977
Ala81Thr (rs730881165)	EUR	279.1	Immunity deficiency	endocrine/metabolic	0.316018
Ala81Thr (rs730881165)	EUR	793.2	Nonspecific abnormal findings on radiological and other examination of other intrathoracic organs (echocardiogram, etc)	symptoms	0.316161
Val122Ile (rs76992529)	AFR	261.2	Vitamin B-complex deficiencies	endocrine/metabolic	0.31618
Val122Ile (rs76992529)	AFR	317.11	Alcoholic liver damage	mental disorders	0.316249
Ala81Thr (rs730881165)	EUR	256.4	Polycystic ovaries	endocrine/metabolic	0.316393
Ala81Thr (rs730881165)	EUR	191.1	Cancer of brain and nervous system	neoplasms	0.316446
Ala81Thr (rs730881165)	EUR	191.11	Cancer of brain	neoplasms	0.316446
Val122Ile (rs76992529)	AFR	798.1	Chronic fatigue syndrome	symptoms	0.316939
Ala81Thr (rs730881165)	EUR	226	Benign neoplasm of thyroid glands	neoplasms	0.317023
Ala81Thr (rs730881165)	EUR	369	Infection of the eye	sense organs	0.317318
Val122Ile (rs76992529)	AFR	751.22	Other specified congenital anomalies of kidney	congenital anomalies	0.317409
Val122Ile (rs76992529)	AFR	287.31	Primary thrombocytopenia	hematopoietic	0.317599
Val122Ile (rs76992529)	AFR	189.21	Malignant neoplasm of bladder	neoplasms	0.317691
Ala81Thr (rs730881165)	EUR	242.3	Exophthalmos	endocrine/metabolic	0.317708
His90Asn (rs121918074)	EUR	195	Cancer, suspected or other	neoplasms	0.318175
Val122Ile (rs76992529)	AFR	255.1	Adrenal hyperfunction	endocrine/metabolic	0.318181
Ala81Thr (rs730881165)	EUR	735	Acquired foot deformities	musculoskeletal	0.318346
Val122Ile (rs76992529)	AFR	182	Malignant neoplasm of uterus	neoplasms	0.318475
Val122Ile (rs76992529)	AFR	350.3	Lack of coordination	neurological	0.318832
His90Asn (rs121918074)	EUR	560	Intestinal obstruction without mention of hernia	digestive	0.318838
Ala81Thr (rs730881165)	EUR	292.6	Hallucinations	mental disorders	0.319076
Ala81Thr (rs730881165)	EUR	159.4	Malignant neoplasm of retroperitoneum and peritoneum	neoplasms	0.319505
His90Asn (rs121918074)	EUR	451.2	Phlebitis and thrombophlebitis of lower extremities	circulatory system	0.319869
Val122Ile (rs76992529)	EUR	535	Gastritis and duodenitis	digestive	0.319936
Val122Ile (rs76992529)	AFR	610.1	Cystic mastopathy	genitourinary	0.319962
His90Asn (rs121918074)	EUR	578.8	Hemorrhage of rectum and anus	digestive	0.320421
His90Asn (rs121918074)	EUR	870	Open wounds of head; neck; and trunk	injuries & poisonings	0.320615
Val122Ile (rs76992529)	EUR	411	Ischemic Heart Disease	circulatory system	0.320853
Ala81Thr (rs730881165)	EUR	663	Umbilical cord complications during labor and delivery	pregnancy complications	0.320975
Val122Ile (rs76992529)	AFR	651	Multiple gestation	pregnancy complications	0.321063
Val122Ile (rs76992529)	AFR	740.12	Osteoarthrosis, localized, secondary	musculoskeletal	0.32118
Val122Ile (rs76992529)	MID	418	Nonspecific chest pain	circulatory system	0.321412
Val122Ile (rs76992529)	AFR	345.12	Partial epilepsy	neurological	0.32216
Val122Ile (rs76992529)	AFR	853	Complication of colostomy or enterostomy	injuries & poisonings	0.322732
Ala81Thr (rs730881165)	EUR	427.4	Cardiac arrest and ventricular fibrillation	circulatory system	0.322908
Ala81Thr (rs730881165)	EUR	427.42	Cardiac arrest	circulatory system	0.322908
Ala81Thr (rs730881165)	EUR	174	Breast cancer	neoplasms	0.323005
His90Asn (rs121918074)	MID	401	Hypertension	circulatory system	0.323232
His90Asn (rs121918074)	MID	401.1	Essential hypertension	circulatory system	0.323232
Val122Ile (rs76992529)	AFR	964.1	Anticoagulants causing adverse effects	injuries & poisonings	0.323911
His90Asn (rs121918074)	EUR	722.6	Degeneration of intervertebral disc	musculoskeletal	0.324191
Ala81Thr (rs730881165)	EUR	530	Diseases of esophagus	digestive	0.326016
Val122Ile (rs76992529)	AFR	585.1	Acute renal failure	genitourinary	0.326334
His90Asn (rs121918074)	EUR	626.1	Irregular menstrual cycle/bleeding	genitourinary	0.326815
Ala81Thr (rs730881165)	EAS	785	Abdominal pain	symptoms	0.327449
Ala81Thr (rs730881165)	EUR	458.9	Hypotension NOS	circulatory system	0.328061
Val122Ile (rs76992529)	AFR	1009	Injury, NOS	injuries & poisonings	0.32824
Val122Ile (rs76992529)	AFR	850	Hemorrhage or hematoma complicating a procedure	injuries & poisonings	0.329392
Ala81Thr (rs730881165)	EUR	394.3	Aortic valve disease	circulatory system	0.330604
Ala81Thr (rs730881165)	EUR	420.3	Endocarditis	circulatory system	0.330826
His90Asn (rs121918074)	EUR	704	Diseases of hair and hair follicles	dermatologic	0.331073
Ala81Thr (rs730881165)	EUR	706	Diseases of sebaceous glands	dermatologic	0.331227
Ala81Thr (rs730881165)	EUR	706.2	Sebaceous cyst	dermatologic	0.331227
Ala81Thr (rs730881165)	EUR	560	Intestinal obstruction without mention of hernia	digestive	0.331579
His90Asn (rs121918074)	EUR	555	Inflammatory bowel disease and other gastroenteritis and colitis	digestive	0.332018
Ala81Thr (rs730881165)	EUR	502	Postinflammatory pulmonary fibrosis	respiratory	0.33285
Ala81Thr (rs730881165)	EUR	350	Abnormal movement	neurological	0.333106
Val122Ile (rs76992529)	AFR	579	Other symptoms involving abdomen and pelvis	digestive	0.333522
Val122Ile (rs76992529)	AFR	426.31	Right bundle branch block	circulatory system	0.333854
Val122Ile (rs76992529)	AFR	278	Overweight, obesity and other hyperalimentation	endocrine/metabolic	0.335125
Val122Ile (rs76992529)	AFR	367.9	Blindness and low vision	sense organs	0.335402
Val122Ile (rs76992529)	AFR	622.2	Mucous polyp of cervix	genitourinary	0.335721
Val122Ile (rs76992529)	AFR	255	Disorders of adrenal glands	endocrine/metabolic	0.335902
Val122Ile (rs76992529)	EUR	565.1	Anal and rectal polyp	digestive	0.336221
Val122Ile (rs76992529)	AFR	250.2	Type 2 diabetes	endocrine/metabolic	0.336606
Ala81Thr (rs730881165)	EUR	292.1	Aphasia/speech disturbance	mental disorders	0.337347
His90Asn (rs121918074)	EUR	618.2	Uterine/Uterovaginal prolapse	genitourinary	0.337841
His90Asn (rs121918074)	EUR	451	Phlebitis and thrombophlebitis	circulatory system	0.340116
His90Asn (rs121918074)	EUR	626.14	Irregular menstrual bleeding	genitourinary	0.341078
Ala81Thr (rs730881165)	EUR	401	Hypertension	circulatory system	0.341861
Val122Ile (rs76992529)	AFR	250.1	Type 1 diabetes	endocrine/metabolic	0.342228
Val122Ile (rs76992529)	AFR	348	Other conditions of brain	neurological	0.342489
Ala81Thr (rs730881165)	EUR	625	Pain and other symptoms associated with female genital organs	genitourinary	0.343792
His90Asn (rs121918074)	EUR	624.9	stress incontinence, female	genitourinary	0.344273
His90Asn (rs121918074)	EUR	379	Other disorders of eye	sense organs	0.346251
Ala81Thr (rs730881165)	EUR	411.2	Myocardial infarction	circulatory system	0.347333
Val122Ile (rs76992529)	EUR	585	Renal failure	genitourinary	0.348013
Val122Ile (rs76992529)	CSA	411.3	Angina pectoris	circulatory system	0.348491
His90Asn (rs121918074)	EUR	564	Functional digestive disorders	digestive	0.349972
Ala81Thr (rs730881165)	EUR	729	Other disorders of soft tissues	musculoskeletal	0.350386
His90Asn (rs121918074)	EUR	915	Superficial injury without mention of infection	injuries & poisonings	0.350816
Ala81Thr (rs730881165)	EUR	411.3	Angina pectoris	circulatory system	0.353125
Ala81Thr (rs730881165)	EUR	366	Cataract	sense organs	0.354805
Val122Ile (rs76992529)	AFR	523	Gingival and periodontal diseases	digestive	0.357026
Ala81Thr (rs730881165)	EUR	290	Delirium dementia and amnestic and other cognitive disorders	mental disorders	0.357567
Ala81Thr (rs730881165)	EUR	540.1	Appendicitis	digestive	0.357772
Ala81Thr (rs730881165)	EUR	555.2	Ulcerative colitis	digestive	0.358054
Val122Ile (rs76992529)	AFR	496.21	Obstructive chronic bronchitis	respiratory	0.358368
Val122Ile (rs76992529)	AFR	597	Other disorders of urethra and urinary tract	genitourinary	0.359105
Ala81Thr (rs730881165)	EUR	540	Appendiceal conditions	digestive	0.359245
Ala81Thr (rs730881165)	EUR	577	Diseases of pancreas	digestive	0.359245
Ala81Thr (rs730881165)	EUR	285	Other anemias	hematopoietic	0.360291
Ala81Thr (rs730881165)	EUR	569	Other disorders of intestine	digestive	0.361951
Val122Ile (rs76992529)	AFR	960	Poisoning by antibiotics	injuries & poisonings	0.362165
Ala81Thr (rs730881165)	EUR	332	Parkinson's disease	neurological	0.362525
Val122Ile (rs76992529)	AFR	327	Sleep disorders	neurological	0.362646
Val122Ile (rs76992529)	AFR	531	Peptic ulcer (excl. esophageal)	digestive	0.362646
Ala81Thr (rs730881165)	EUR	443.1	Raynaud's syndrome	circulatory system	0.363215
Ala81Thr (rs730881165)	EUR	601.1	Prostatitis	genitourinary	0.363293
Ala81Thr (rs730881165)	EUR	575	Other biliary tract disease	digestive	0.364425
Val122Ile (rs76992529)	AFR	722	Intervertebral disc disorders	musculoskeletal	0.365133
Val122Ile (rs76992529)	AFR	496.2	Chronic bronchitis	respiratory	0.365349
Ala81Thr (rs730881165)	EUR	574.12	Cholelithiasis with other cholecystitis	digestive	0.366131
Ala81Thr (rs730881165)	EUR	907	Injuries to the nervous system	injuries & poisonings	0.36624
Val122Ile (rs76992529)	AFR	726.3	Bursitis	musculoskeletal	0.366854
Ala81Thr (rs730881165)	EUR	401.3	Other hypertensive complications	circulatory system	0.369585
Ala81Thr (rs730881165)	EUR	296.2	Depression	mental disorders	0.370409
Ala81Thr (rs730881165)	EUR	296.22	Major depressive disorder	mental disorders	0.370409
Val122Ile (rs76992529)	AFR	741	Symptoms and disorders of the joints	musculoskeletal	0.370987
Ala81Thr (rs730881165)	EUR	427.8	Sinoatrial node dysfunction (Bradycardia)	circulatory system	0.371443
Ala81Thr (rs730881165)	EUR	350.2	Abnormality of gait	neurological	0.371538
Val122Ile (rs76992529)	AFR	261	Vitamin deficiency	endocrine/metabolic	0.372179
Val122Ile (rs76992529)	MID	550	Abdominal hernia	digestive	0.372193
Val122Ile (rs76992529)	AFR	571.81	Portal hypertension	digestive	0.373232
Ala81Thr (rs730881165)	EUR	378.1	Strabismus (not specified as paralytic)	sense organs	0.3734
Val122Ile (rs76992529)	AFR	425.12	Other hypertrophic cardiomyopathy	circulatory system	0.374218
Val122Ile (rs76992529)	AFR	401.2	Hypertensive heart and/or renal disease	circulatory system	0.374236
Ala81Thr (rs730881165)	EUR	728.7	Fasciitis	musculoskeletal	0.374449
Ala81Thr (rs730881165)	EUR	327.3	Sleep apnea	neurological	0.374453
Val122Ile (rs76992529)	AFR	411.3	Angina pectoris	circulatory system	0.37462
Val122Ile (rs76992529)	AFR	644	Anemia during pregnancy	pregnancy complications	0.37503
Ala81Thr (rs730881165)	EUR	442.3	Aneurysm of artery of lower extremity	circulatory system	0.375885
Ala81Thr (rs730881165)	EUR	596	Other disorders of bladder	genitourinary	0.375946
Val122Ile (rs76992529)	MID	535	Gastritis and duodenitis	digestive	0.376102
Val122Ile (rs76992529)	AFR	297	Suicidal ideation or attempt	mental disorders	0.376374
Ala81Thr (rs730881165)	EUR	430.2	Intracerebral hemorrhage	circulatory system	0.377145
Ala81Thr (rs730881165)	EUR	733.2	Cyst of bone	musculoskeletal	0.377178
Ala81Thr (rs730881165)	EUR	323	Encephalitis	neurological	0.377526
Ala81Thr (rs730881165)	EUR	695.41	Cutaneous lupus erythematosus	dermatologic	0.377573
Ala81Thr (rs730881165)	EUR	360.2	Progressive myopia	sense organs	0.377808
Ala81Thr (rs730881165)	EUR	279	Disorders involving the immune mechanism	endocrine/metabolic	0.377937
Ala81Thr (rs730881165)	EUR	250.22	Type 2 diabetes with renal manifestations	endocrine/metabolic	0.378299
Ala81Thr (rs730881165)	EUR	509.8	Dependence on respirator [Ventilator] or supplemental oxygen	respiratory	0.378317
Ala81Thr (rs730881165)	EUR	256	Ovarian dysfunction	endocrine/metabolic	0.37833
Ala81Thr (rs730881165)	EUR	870.4	Open wound of nose and sinus	injuries & poisonings	0.378408
Ala81Thr (rs730881165)	EUR	751.2	Congenital anomalies of urinary system	congenital anomalies	0.378423
Ala81Thr (rs730881165)	EUR	191	Manlignant and unknown neoplasms of brain and nervous system	neoplasms	0.378423
Val122Ile (rs76992529)	AFR	512	Other symptoms of respiratory system	respiratory	0.378619
Val122Ile (rs76992529)	AFR	427.6	Premature beats	circulatory system	0.378965
Val122Ile (rs76992529)	AFR	155	Cancer of liver and intrahepatic bile duct	neoplasms	0.379079
Val122Ile (rs76992529)	AFR	625.1	Dyspareunia	genitourinary	0.379483
Val122Ile (rs76992529)	AFR	751.1	Congenital anomalies of genital organs	congenital anomalies	0.379505
Val122Ile (rs76992529)	AFR	189.2	Cancer of bladder	neoplasms	0.379826
Ala81Thr (rs730881165)	EUR	241.2	Nontoxic multinodular goiter	endocrine/metabolic	0.379855
Ala81Thr (rs730881165)	EUR	727	Other disorders of synovium, tendon, and bursa	musculoskeletal	0.379973
Val122Ile (rs76992529)	AFR	227.1	Benign neoplasm of adrenal gland	neoplasms	0.380043
Val122Ile (rs76992529)	AFR	253.11	Acromegaly and gigantism	endocrine/metabolic	0.380381
Val122Ile (rs76992529)	AFR	255.2	Adrenal hypofunction	endocrine/metabolic	0.380381
Val122Ile (rs76992529)	AFR	255.21	Glucocorticoid deficiency	endocrine/metabolic	0.380381
Val122Ile (rs76992529)	AFR	259	Other endocrine disorders	endocrine/metabolic	0.380381
Val122Ile (rs76992529)	AFR	289.3	Personal history of diseases of blood and blood-forming organs	hematopoietic	0.380714
Val122Ile (rs76992529)	AFR	289.5	Diseases of spleen	hematopoietic	0.380714
Ala81Thr (rs730881165)	EUR	368.4	Visual field defects	sense organs	0.380722
Ala81Thr (rs730881165)	EUR	276.42	Alkalosis	endocrine/metabolic	0.381171
Ala81Thr (rs730881165)	EUR	291.4	Specific nonpsychotic mental disorders due to brain damage	mental disorders	0.38141
Val122Ile (rs76992529)	AFR	694.2	Other dyschromia	dermatologic	0.38178
Val122Ile (rs76992529)	AFR	751.11	Congenital anomalies of female genital organs	congenital anomalies	0.38244
Ala81Thr (rs730881165)	EUR	610.1	Cystic mastopathy	genitourinary	0.383175
His90Asn (rs121918074)	EUR	716.2	Unspecified monoarthritis	musculoskeletal	0.383299
Val122Ile (rs76992529)	AFR	414	Other forms of chronic heart disease	circulatory system	0.383741
Val122Ile (rs76992529)	EUR	740.1	Osteoarthritis; localized	musculoskeletal	0.38422
Val122Ile (rs76992529)	AFR	301	Personality disorders	mental disorders	0.384385
Val122Ile (rs76992529)	AFR	276.5	Hypovolemia	endocrine/metabolic	0.384676
Val122Ile (rs76992529)	AFR	348.2	Cerebral edema and compression of brain	neurological	0.384896
Val122Ile (rs76992529)	EUR	564	Functional digestive disorders	digestive	0.386085
Val122Ile (rs76992529)	AFR	635.3	Placenta previa and abruptio placenta	pregnancy complications	0.386325
Val122Ile (rs76992529)	AFR	964	Poisoning by agents primarily affecting blood constituents	injuries & poisonings	0.386879
Val122Ile (rs76992529)	AFR	564.9	Personal history of diseases of digestive system	digestive	0.387253
Val122Ile (rs76992529)	AFR	244.1	Secondary hypothyroidism	endocrine/metabolic	0.387982
Val122Ile (rs76992529)	EUR	306	Other mental disorder	mental disorders	0.387991
Val122Ile (rs76992529)	AFR	590	Pyelonephritis	genitourinary	0.388104
His90Asn (rs121918074)	EUR	722.9	Other and unspecified disc disorder	musculoskeletal	0.388322
Ala81Thr (rs730881165)	EUR	1001	Foreign body injury	injuries & poisonings	0.388695
Val122Ile (rs76992529)	AFR	443.9	Peripheral vascular disease, unspecified	circulatory system	0.388777
Ala81Thr (rs730881165)	EUR	573.5	Jaundice (not of newborn)	digestive	0.389016
Ala81Thr (rs730881165)	EUR	556	Ulceration of the lower GI tract	digestive	0.389135
His90Asn (rs121918074)	EUR	726	Peripheral enthesopathies and allied syndromes	musculoskeletal	0.389311
Val122Ile (rs76992529)	AFR	458.1	Orthostatic hypotension	circulatory system	0.389464
Ala81Thr (rs730881165)	EUR	276.13	Hyperpotassemia	endocrine/metabolic	0.389594
Ala81Thr (rs730881165)	EUR	615	Endometriosis	genitourinary	0.389635
Val122Ile (rs76992529)	AFR	427.2	Atrial fibrillation and flutter	circulatory system	0.390108
Ala81Thr (rs730881165)	EUR	599.5	Frequency of urination and polyuria	genitourinary	0.391086
Ala81Thr (rs730881165)	EUR	627.3	Postmenopausal atrophic vaginitis	genitourinary	0.391978
Ala81Thr (rs730881165)	EUR	645	Late pregnancy and failed induction	pregnancy complications	0.392307
Val122Ile (rs76992529)	AFR	580.2	Nephrotic syndrome without mention of glomerulonephritis	genitourinary	0.393771
Ala81Thr (rs730881165)	EUR	394	Rheumatic disease of the heart valves	circulatory system	0.39421
His90Asn (rs121918074)	EUR	211	Benign neoplasm of other parts of digestive system	neoplasms	0.394285
His90Asn (rs121918074)	EUR	428	Congestive heart failure; nonhypertensive	circulatory system	0.395046
His90Asn (rs121918074)	EUR	428.2	Heart failure NOS	circulatory system	0.395046
Val122Ile (rs76992529)	AFR	250	Diabetes mellitus	endocrine/metabolic	0.395646
Ala81Thr (rs730881165)	EUR	594.1	Calculus of kidney	genitourinary	0.396941
Val122Ile (rs76992529)	AFR	610.4	Benign neoplasm of breast	genitourinary	0.397766
His90Asn (rs121918074)	EUR	550.1	Inguinal hernia	digestive	0.399237
Ala81Thr (rs730881165)	EUR	916	Contusion	injuries & poisonings	0.399539
Ala81Thr (rs730881165)	EUR	189.11	Malignant neoplasm of kidney, except pelvis	neoplasms	0.399801
His90Asn (rs121918074)	EUR	960.2	Allergy/adverse effect of penicillin	injuries & poisonings	0.399936
Ala81Thr (rs730881165)	EUR	276	Disorders of fluid, electrolyte, and acid-base balance	endocrine/metabolic	0.400157
His90Asn (rs121918074)	EUR	720	Spinal stenosis	musculoskeletal	0.400377
Ala81Thr (rs730881165)	EUR	327	Sleep disorders	neurological	0.400437
His90Asn (rs121918074)	EUR	411.3	Angina pectoris	circulatory system	0.40072
His90Asn (rs121918074)	EUR	594	Urinary calculus	genitourinary	0.401237
Val122Ile (rs76992529)	AFR	619.3	Noninflammatory disorders of cervix	genitourinary	0.402157
His90Asn (rs121918074)	EUR	153.2	Colon cancer	neoplasms	0.404564
Ala81Thr (rs730881165)	EUR	585.3	Chronic renal failure [CKD]	genitourinary	0.404857
Ala81Thr (rs730881165)	EUR	426.9	Cardiac pacemaker/device in situ	circulatory system	0.406628
Ala81Thr (rs730881165)	EUR	208	Benign neoplasm of colon	neoplasms	0.408097
Ala81Thr (rs730881165)	EUR	189.1	Cancer of kidney and renal pelvis	neoplasms	0.40835
Val122Ile (rs76992529)	AFR	241.2	Nontoxic multinodular goiter	endocrine/metabolic	0.409424
His90Asn (rs121918074)	EUR	960	Poisoning by antibiotics	injuries & poisonings	0.409742
Ala81Thr (rs730881165)	EUR	530.11	GERD	digestive	0.410486
Ala81Thr (rs730881165)	EUR	195	Cancer, suspected or other	neoplasms	0.41116
Ala81Thr (rs730881165)	EUR	550.4	Umbilical hernia	digestive	0.411864
Ala81Thr (rs730881165)	EUR	735.3	Hallux valgus (Bunion)	musculoskeletal	0.412363
Ala81Thr (rs730881165)	EUR	401.1	Essential hypertension	circulatory system	0.413973
Val122Ile (rs76992529)	CSA	411.4	Coronary atherosclerosis	circulatory system	0.414758
Val122Ile (rs76992529)	EUR	1010	Other tests	injuries & poisonings	0.415314
Val122Ile (rs76992529)	AFR	420.2	Pericarditis	circulatory system	0.416173
Val122Ile (rs76992529)	AFR	599.3	Dysuria	genitourinary	0.418008
Val122Ile (rs76992529)	AFR	540.11	Acute appendicitis	digestive	0.418765
His90Asn (rs121918074)	EUR	569	Other disorders of intestine	digestive	0.420462
Ala81Thr (rs730881165)	EUR	276.14	Hypopotassemia	endocrine/metabolic	0.421064
Ala81Thr (rs730881165)	EUR	427.2	Atrial fibrillation and flutter	circulatory system	0.421078
His90Asn (rs121918074)	EUR	702	Degenerative skin conditions and other dermatoses	dermatologic	0.422083
Val122Ile (rs76992529)	AFR	854	Complications of cardiac/vascular device, implant, and graft	injuries & poisonings	0.423988
Ala81Thr (rs730881165)	EUR	626.14	Irregular menstrual bleeding	genitourinary	0.425
His90Asn (rs121918074)	EUR	292	Neurological disorders	mental disorders	0.425916
Ala81Thr (rs730881165)	EUR	715.2	Ankylosing spondylitis	musculoskeletal	0.426037
Val122Ile (rs76992529)	AFR	250.7	Diabetic retinopathy	endocrine/metabolic	0.426885
Val122Ile (rs76992529)	AFR	783	Fever of unknown origin	symptoms	0.426995
Ala81Thr (rs730881165)	EUR	459.9	Circulatory disease NEC	circulatory system	0.427076
Ala81Thr (rs730881165)	EUR	288	Diseases of white blood cells	hematopoietic	0.427323
Ala81Thr (rs730881165)	EUR	455	Hemorrhoids	circulatory system	0.427374
Ala81Thr (rs730881165)	EUR	459	Other disorders of circulatory system	circulatory system	0.428316
Val122Ile (rs76992529)	AFR	569.2	Gastrointestinal complications	digestive	0.428363
Val122Ile (rs76992529)	AFR	573.3	Hepatomegaly	digestive	0.429083
Ala81Thr (rs730881165)	EUR	38.2	Gram positive septicemia	infectious diseases	0.429607
Ala81Thr (rs730881165)	EUR	1011	Complications of surgical and medical procedures	injuries & poisonings	0.430249
Ala81Thr (rs730881165)	EUR	352.2	Facial nerve disorders [CN7]	neurological	0.430514
Ala81Thr (rs730881165)	EUR	555.21	Ulcerative colitis (chronic)	digestive	0.43129
Ala81Thr (rs730881165)	EUR	331.9	Cerebral degeneration, unspecified	neurological	0.431504
Ala81Thr (rs730881165)	EUR	337	Disorders of the autonomic nervous system	neurological	0.431504
Ala81Thr (rs730881165)	EUR	344	Other paralytic syndromes	neurological	0.431504
Val122Ile (rs76992529)	AFR	559	Ileostomy status	digestive	0.431555
Val122Ile (rs76992529)	AFR	716	Other arthropathies	musculoskeletal	0.431701
Val122Ile (rs76992529)	AFR	716.9	Arthropathy NOS	musculoskeletal	0.431701
Val122Ile (rs76992529)	EUR	550	Abdominal hernia	digestive	0.4322
His90Asn (rs121918074)	EUR	578	Gastrointestinal hemorrhage	digestive	0.432855
Val122Ile (rs76992529)	AFR	626.14	Irregular menstrual bleeding	genitourinary	0.433306
Val122Ile (rs76992529)	AFR	458	Hypotension	circulatory system	0.433661
Ala81Thr (rs730881165)	EUR	320	Meningitis	neurological	0.433788
Val122Ile (rs76992529)	AFR	362.7	Hereditary retinal dystrophies	sense organs	0.433935
Val122Ile (rs76992529)	MID	401	Hypertension	circulatory system	0.434095
Val122Ile (rs76992529)	MID	401.1	Essential hypertension	circulatory system	0.434095
Ala81Thr (rs730881165)	EUR	315	Develomental delays and disorders	mental disorders	0.434325
Ala81Thr (rs730881165)	EUR	204.21	Myeloid leukemia, acute	neoplasms	0.43449
Ala81Thr (rs730881165)	EUR	250.41	Impaired fasting glucose	endocrine/metabolic	0.434628
Ala81Thr (rs730881165)	EUR	756.5	Congenital osteodystrophies	congenital anomalies	0.434769
His90Asn (rs121918074)	EUR	721.1	Spondylosis without myelopathy	musculoskeletal	0.435091
Val122Ile (rs76992529)	AFR	722.9	Other and unspecified disc disorder	musculoskeletal	0.435487
Ala81Thr (rs730881165)	EUR	275.1	Disorders of iron metabolism	hematopoietic	0.435571
Val122Ile (rs76992529)	AFR	170	Cancer of bone and connective tissue	neoplasms	0.436048
Ala81Thr (rs730881165)	EUR	966	Poisoning by anticonvulsants and anti-Parkinsonism drugs	injuries & poisonings	0.436263
Ala81Thr (rs730881165)	EUR	389.2	Conductive hearing loss	sense organs	0.436383
Ala81Thr (rs730881165)	EUR	528.7	Sialolithiasis	digestive	0.436386
Val122Ile (rs76992529)	AFR	512.7	Shortness of breath	respiratory	0.436741
Ala81Thr (rs730881165)	EUR	351	Other peripheral nerve disorders	neurological	0.436764
Val122Ile (rs76992529)	AFR	426	Cardiac conduction disorders	circulatory system	0.437083
Val122Ile (rs76992529)	AFR	480.5	Bronchopneumonia and lung abscess	respiratory	0.438227
Val122Ile (rs76992529)	AFR	430.3	Subdural hemorrhage	circulatory system	0.438337
Ala81Thr (rs730881165)	EUR	150	Cancer of esophagus	neoplasms	0.438551
Val122Ile (rs76992529)	AFR	735.1	Flat foot	musculoskeletal	0.439061
His90Asn (rs121918074)	EUR	726.1	Enthesopathy	musculoskeletal	0.440025
Val122Ile (rs76992529)	AFR	563	Constipation	digestive	0.440118
Ala81Thr (rs730881165)	EUR	636	Early or threatened labor; hemorrhage in early pregnancy	pregnancy complications	0.440209
Ala81Thr (rs730881165)	EUR	443	Peripheral vascular disease	circulatory system	0.440393
Val122Ile (rs76992529)	AFR	242.2	Toxic multinodular goiter	endocrine/metabolic	0.440737
Ala81Thr (rs730881165)	EUR	585	Renal failure	genitourinary	0.440851
Val122Ile (rs76992529)	AFR	331.9	Cerebral degeneration, unspecified	neurological	0.441806
Val122Ile (rs76992529)	AFR	348.8	Encephalopathy, not elsewhere classified	neurological	0.441806
Ala81Thr (rs730881165)	EUR	727.4	Ganglion and cyst of synovium, tendon, and bursa	musculoskeletal	0.442216
His90Asn (rs121918074)	EUR	427	Cardiac dysrhythmias	circulatory system	0.443092
Val122Ile (rs76992529)	AFR	198.5	Secondary malignancy of brain/spine	neoplasms	0.443487
Ala81Thr (rs730881165)	EUR	433.8	Late effects of cerebrovascular disease	circulatory system	0.443519
Val122Ile (rs76992529)	EUR	1019	Other ill-defined and unknown causes of morbidity and mortality	injuries & poisonings	0.444738
His90Asn (rs121918074)	EUR	353	Nerve root and plexus disorders	neurological	0.448122
Ala81Thr (rs730881165)	EUR	585.2	Renal failure NOS	genitourinary	0.448257
Ala81Thr (rs730881165)	EUR	599.9	Other abnormality of urination	genitourinary	0.448456
Val122Ile (rs76992529)	CSA	411.8	Other chronic ischemic heart disease, unspecified	circulatory system	0.449777
Val122Ile (rs76992529)	EUR	760	Back pain	symptoms	0.450455
Ala81Thr (rs730881165)	EUR	550	Abdominal hernia	digestive	0.45063
Ala81Thr (rs730881165)	EUR	714.1	Rheumatoid arthritis	musculoskeletal	0.452149
His90Asn (rs121918074)	EUR	458.9	Hypotension NOS	circulatory system	0.452425
His90Asn (rs121918074)	EUR	507	Pleurisy; pleural effusion	respiratory	0.453392
Val122Ile (rs76992529)	AFR	603	Other disorders of testis	genitourinary	0.45486
Ala81Thr (rs730881165)	EUR	687	Symptoms affecting skin	dermatologic	0.455032
Val122Ile (rs76992529)	AFR	560.4	Other intestinal obstruction	digestive	0.45587
Ala81Thr (rs730881165)	EUR	342	Hemiplegia	neurological	0.456098
His90Asn (rs121918074)	EUR	626.12	Excessive or frequent menstruation	genitourinary	0.457946
Ala81Thr (rs730881165)	EUR	701	Other hypertrophic and atrophic conditions of skin	dermatologic	0.458621
Val122Ile (rs76992529)	AFR	575	Other biliary tract disease	digestive	0.458778
Ala81Thr (rs730881165)	EUR	599	Other symptoms/disorders or the urinary system	genitourinary	0.459609
Val122Ile (rs76992529)	AFR	292	Neurological disorders	mental disorders	0.460198
His90Asn (rs121918074)	EUR	426	Cardiac conduction disorders	circulatory system	0.460489
Val122Ile (rs76992529)	EUR	317.1	Alcoholism	mental disorders	0.460806
His90Asn (rs121918074)	EUR	458	Hypotension	circulatory system	0.463385
Ala81Thr (rs730881165)	EUR	669	Complications of labor and delivery NEC	pregnancy complications	0.464462
Ala81Thr (rs730881165)	EUR	218.1	Uterine leiomyoma	neoplasms	0.466201
Ala81Thr (rs730881165)	EUR	195.1	Malignant neoplasm, other	neoplasms	0.46861
His90Asn (rs121918074)	EUR	585.1	Acute renal failure	genitourinary	0.471092
Val122Ile (rs76992529)	CSA	411	Ischemic Heart Disease	circulatory system	0.471405
Ala81Thr (rs730881165)	EUR	785	Abdominal pain	symptoms	0.471613
Ala81Thr (rs730881165)	EUR	440	Atherosclerosis	circulatory system	0.471747
Ala81Thr (rs730881165)	EUR	442	Other aneurysm	circulatory system	0.471747
His90Asn (rs121918074)	EUR	172	Skin cancer	neoplasms	0.47239
Val122Ile (rs76992529)	EUR	626.1	Irregular menstrual cycle/bleeding	genitourinary	0.472749
Val122Ile (rs76992529)	AFR	619.1	Noninflammatory disorders of ovary, fallopian tube, and broad ligament	genitourinary	0.473326
Ala81Thr (rs730881165)	EUR	960	Poisoning by antibiotics	injuries & poisonings	0.473327
Ala81Thr (rs730881165)	EUR	535	Gastritis and duodenitis	digestive	0.47442
Ala81Thr (rs730881165)	EUR	508	Pulmonary collapse; interstitial and compensatory emphysema	respiratory	0.474639
Val122Ile (rs76992529)	AFR	619.2	Disorders of uterus, NEC	genitourinary	0.475374
Val122Ile (rs76992529)	AFR	227	Benign neoplasm of other endocrine glands and related structures	neoplasms	0.476565
Val122Ile (rs76992529)	AFR	537	Other disorders of stomach and duodenum	digestive	0.477171
Ala81Thr (rs730881165)	EUR	665	Obstetrical/birth trauma	pregnancy complications	0.477586
Val122Ile (rs76992529)	AFR	427.9	Palpitations	circulatory system	0.477622
His90Asn (rs121918074)	EUR	681	Superficial cellulitis and abscess	dermatologic	0.477679
Val122Ile (rs76992529)	AFR	185	Cancer of prostate	neoplasms	0.477796
Ala81Thr (rs730881165)	EUR	218	Benign neoplasm of uterus	neoplasms	0.478233
Ala81Thr (rs730881165)	EUR	292	Neurological disorders	mental disorders	0.478505
Val122Ile (rs76992529)	AFR	530	Diseases of esophagus	digestive	0.478829
Ala81Thr (rs730881165)	EUR	568	Other disorders of peritoneum	digestive	0.478913
Val122Ile (rs76992529)	AFR	401.21	Hypertensive heart disease	circulatory system	0.479647
Ala81Thr (rs730881165)	EUR	415.21	Primary pulmonary hypertension	circulatory system	0.479803
Ala81Thr (rs730881165)	EUR	531.2	Gastric ulcer	digestive	0.480961
Val122Ile (rs76992529)	AFR	250.13	Type 1 diabetes with ophthalmic manifestations	endocrine/metabolic	0.481152
Ala81Thr (rs730881165)	EUR	497	Bronchitis	respiratory	0.48247
His90Asn (rs121918074)	EUR	153	Colorectal cancer	neoplasms	0.482777
Ala81Thr (rs730881165)	EUR	441.1	Acute vascular insufficiency of intestine	circulatory system	0.483046
Ala81Thr (rs730881165)	EUR	443.7	Peripheral angiopathy in diseases classified elsewhere	circulatory system	0.483046
Ala81Thr (rs730881165)	EUR	446.5	Giant cell arteritis	circulatory system	0.483046
Val122Ile (rs76992529)	MID	785	Abdominal pain	symptoms	0.483647
Ala81Thr (rs730881165)	EUR	701.5	Abnormal granulation tissue	dermatologic	0.483683
Ala81Thr (rs730881165)	EUR	614.1	Pelvic peritoneal adhesions, female (postoperative) (postinfection)	genitourinary	0.48388
His90Asn (rs121918074)	EUR	300.1	Anxiety disorder	mental disorders	0.484765
His90Asn (rs121918074)	EUR	396	Abnormal heart sounds	circulatory system	0.484901
Val122Ile (rs76992529)	AFR	270.3	Disorders of plasma protein metabolism	endocrine/metabolic	0.48511
Val122Ile (rs76992529)	AFR	270.32	Paraproteinemia	endocrine/metabolic	0.48511
Ala81Thr (rs730881165)	EUR	229	Benign neoplasm of unspecified sites	neoplasms	0.48552
Ala81Thr (rs730881165)	EUR	338.1	Acute pain	neurological	0.485614
Ala81Thr (rs730881165)	EUR	200	Myeloproliferative disease	neoplasms	0.485695
Val122Ile (rs76992529)	AFR	740	Osteoarthrosis	musculoskeletal	0.485826
Ala81Thr (rs730881165)	EUR	250.13	Type 1 diabetes with ophthalmic manifestations	endocrine/metabolic	0.485839
Ala81Thr (rs730881165)	EUR	750.1	Upper gastrointestinal congenital anomalies	congenital anomalies	0.485989
Ala81Thr (rs730881165)	EUR	145	Cancer of mouth	neoplasms	0.486084
Val122Ile (rs76992529)	AFR	578.1	Hematemesis	digestive	0.486312
Val122Ile (rs76992529)	AFR	427.4	Cardiac arrest and ventricular fibrillation	circulatory system	0.48658
Val122Ile (rs76992529)	AFR	427.42	Cardiac arrest	circulatory system	0.48658
Ala81Thr (rs730881165)	EUR	215	Other benign neoplasm of connective and other soft tissue	neoplasms	0.486746
Val122Ile (rs76992529)	AFR	8.6	Viral Enteritis	infectious diseases	0.487095
Val122Ile (rs76992529)	AFR	229	Benign neoplasm of unspecified sites	neoplasms	0.487457
Ala81Thr (rs730881165)	EUR	962	Poisoning by hormones and synthetic substitutes	injuries & poisonings	0.487571
Ala81Thr (rs730881165)	EUR	529.1	Glossitis	digestive	0.487705
Val122Ile (rs76992529)	AFR	401.1	Essential hypertension	circulatory system	0.488073
Val122Ile (rs76992529)	AFR	594.2	Calculus of lower urinary tract	genitourinary	0.488212
Ala81Thr (rs730881165)	EUR	593	Hematuria	genitourinary	0.488515
Val122Ile (rs76992529)	AFR	371.3	Inflammation of eyelids	sense organs	0.489451
Val122Ile (rs76992529)	AFR	430.2	Intracerebral hemorrhage	circulatory system	0.489758
Val122Ile (rs76992529)	AFR	694	Dyschromia and Vitiligo	dermatologic	0.489839
Val122Ile (rs76992529)	AFR	835	Internal derangement of knee	injuries & poisonings	0.491907
Val122Ile (rs76992529)	AFR	300.12	Agorophobia, social phobia, and panic disorder	mental disorders	0.492837
Val122Ile (rs76992529)	EUR	318	Tobacco use disorder	mental disorders	0.49628
Val122Ile (rs76992529)	AFR	411.9	Other acute and subacute forms of ischemic heart disease	circulatory system	0.498318
Phe44Leu (rs138065384)	AFR	401	Hypertension	circulatory system	0.499926
Phe44Leu (rs138065384)	AFR	401.1	Essential hypertension	circulatory system	0.499926
Ala81Thr (rs730881165)	EUR	714	Rheumatoid arthritis and other inflammatory polyarthropathies	musculoskeletal	0.499932
Val122Ile (rs76992529)	AFR	859	Complication due to other implant and internal device	injuries & poisonings	0.500193
Val122Ile (rs76992529)	AFR	614.4	Inflammatory diseases of uterus, except cervix	genitourinary	0.500344
Ala81Thr (rs730881165)	EUR	686.1	Carbuncle and furuncle	dermatologic	0.50349
Val122Ile (rs76992529)	AFR	591	Urinary tract infection	genitourinary	0.504569
His90Asn (rs121918074)	EUR	689	Disorder of skin and subcutaneous tissue NOS	dermatologic	0.505546
His90Asn (rs121918074)	EUR	745	Pain in joint	musculoskeletal	0.505546
Val122Ile (rs76992529)	CSA	272.11	Hypercholesterolemia	endocrine/metabolic	0.506116
Ala81Thr (rs730881165)	EUR	381	Otitis media and Eustachian tube disorders	sense organs	0.506152
Val122Ile (rs76992529)	AFR	411.1	Unstable angina (intermediate coronary syndrome)	circulatory system	0.506338
Val122Ile (rs76992529)	AFR	342	Hemiplegia	neurological	0.506708
Val122Ile (rs76992529)	CSA	366	Cataract	sense organs	0.506872
Val122Ile (rs76992529)	AFR	282.8	Other hemoglobinopathies	hematopoietic	0.506876
Ala81Thr (rs730881165)	EUR	702.1	Actinic keratosis	dermatologic	0.506955
Ala81Thr (rs730881165)	EUR	782.3	Edema	symptoms	0.507082
Val122Ile (rs76992529)	AFR	379	Other disorders of eye	sense organs	0.507102
Val122Ile (rs76992529)	AFR	528	Diseases of the oral soft tissues, excluding lesions specific for gingiva and tongue	digestive	0.507137
Val122Ile (rs76992529)	AFR	41.1	Staphylococcus infections	infectious diseases	0.507147
Ala81Thr (rs730881165)	EUR	747.1	Cardiac congenital anomalies	congenital anomalies	0.507197
His90Asn (rs121918074)	EUR	339	Other headache syndromes	neurological	0.50725
Ala81Thr (rs730881165)	EUR	540.11	Acute appendicitis	digestive	0.5076
Ala81Thr (rs730881165)	EUR	433.31	Transient cerebral ischemia	circulatory system	0.508636
Ala81Thr (rs730881165)	EUR	292.4	Altered mental status	mental disorders	0.509169
Val122Ile (rs76992529)	AFR	513	Respiratory abnormalities	respiratory	0.510361
Val122Ile (rs76992529)	EUR	726	Peripheral enthesopathies and allied syndromes	musculoskeletal	0.511018
His90Asn (rs121918074)	EUR	706.2	Sebaceous cyst	dermatologic	0.511939
Val122Ile (rs76992529)	AFR	316	Substance addiction and disorders	mental disorders	0.514409
His90Asn (rs121918074)	EUR	300	Anxiety disorders	mental disorders	0.515472
Val122Ile (rs76992529)	AFR	735	Acquired foot deformities	musculoskeletal	0.516637
His90Asn (rs121918074)	EUR	706	Diseases of sebaceous glands	dermatologic	0.516792
Ala81Thr (rs730881165)	EUR	618.1	Prolapse of vaginal walls	genitourinary	0.517316
Ala81Thr (rs730881165)	EUR	574.2	Calculus of bile duct	digestive	0.51895
Val122Ile (rs76992529)	CSA	272	Disorders of lipoid metabolism	endocrine/metabolic	0.520713
Val122Ile (rs76992529)	CSA	272.1	Hyperlipidemia	endocrine/metabolic	0.520713
Ala81Thr (rs730881165)	EUR	578.9	Hemorrhage of gastrointestinal tract	digestive	0.520767
Val122Ile (rs76992529)	AFR	211	Benign neoplasm of other parts of digestive system	neoplasms	0.522033
Ala81Thr (rs730881165)	EUR	618	Genital prolapse	genitourinary	0.523258
Ala81Thr (rs730881165)	EUR	426.24	Atrioventricular block, complete	circulatory system	0.52412
Ala81Thr (rs730881165)	EUR	427.6	Premature beats	circulatory system	0.52412
Val122Ile (rs76992529)	AFR	574	Cholelithiasis and cholecystitis	digestive	0.524336
Val122Ile (rs76992529)	AFR	550.1	Inguinal hernia	digestive	0.525066
Ala81Thr (rs730881165)	EUR	415.2	Chronic pulmonary heart disease	circulatory system	0.526123
Val122Ile (rs76992529)	AFR	573.9	Abnormal serum enzyme levels	digestive	0.526248
Val122Ile (rs76992529)	AFR	960.2	Allergy/adverse effect of penicillin	injuries & poisonings	0.526864
His90Asn (rs121918074)	EUR	537	Other disorders of stomach and duodenum	digestive	0.526921
Val122Ile (rs76992529)	AFR	261.4	Vitamin D deficiency	endocrine/metabolic	0.527936
Ala81Thr (rs730881165)	EUR	608	Other disorders of male genital organs	genitourinary	0.528611
Val122Ile (rs76992529)	AFR	790.6	Other abnormal blood chemistry	symptoms	0.530035
His90Asn (rs121918074)	EUR	531	Peptic ulcer (excl. esophageal)	digestive	0.530078
Val122Ile (rs76992529)	AFR	447	Other disorders of arteries and arterioles	circulatory system	0.53069
Val122Ile (rs76992529)	EUR	565	Anal and rectal conditions	digestive	0.530848
Ala81Thr (rs730881165)	EUR	8.52	Intestinal infection due to C. difficile	infectious diseases	0.531223
Ala81Thr (rs730881165)	EUR	381.11	Suppurative and unspecified otitis media	sense organs	0.531263
Ala81Thr (rs730881165)	EUR	695.42	Systemic lupus erythematosus	dermatologic	0.53153
Val122Ile (rs76992529)	AFR	270	Disorders of protein plasma/amino-acid transport and metabolism	endocrine/metabolic	0.531628
Ala81Thr (rs730881165)	EUR	360	Disorders of the globe	sense organs	0.531812
Ala81Thr (rs730881165)	EUR	697	Sarcoidosis	dermatologic	0.531941
His90Asn (rs121918074)	EUR	722	Intervertebral disc disorders	musculoskeletal	0.531965
Val122Ile (rs76992529)	AFR	260.6	Anorexia	endocrine/metabolic	0.532131
Ala81Thr (rs730881165)	EUR	338	Pain	neurological	0.532168
Ala81Thr (rs730881165)	EUR	509.1	Respiratory failure	respiratory	0.532425
Ala81Thr (rs730881165)	EUR	756	Other congenital musculoskeletal anomalies	congenital anomalies	0.53256
Val122Ile (rs76992529)	AFR	200	Myeloproliferative disease	neoplasms	0.532652
Val122Ile (rs76992529)	AFR	401	Hypertension	circulatory system	0.532692
Val122Ile (rs76992529)	AFR	426.91	Cardiac pacemaker in situ	circulatory system	0.533152
Val122Ile (rs76992529)	AFR	785	Abdominal pain	symptoms	0.533367
Val122Ile (rs76992529)	AFR	381.1	Otitis media	sense organs	0.533685
Ala81Thr (rs730881165)	EUR	443.9	Peripheral vascular disease, unspecified	circulatory system	0.534027
Val122Ile (rs76992529)	AFR	228	Hemangioma and lymphangioma, any site	neoplasms	0.534195
Ala81Thr (rs730881165)	EUR	528.5	Diseases of lips	digestive	0.53434
Val122Ile (rs76992529)	AFR	501	Pneumonitis due to inhalation of food or vomitus	respiratory	0.534352
Val122Ile (rs76992529)	AFR	595	Hydronephrosis	genitourinary	0.534851
Ala81Thr (rs730881165)	EUR	626.2	Dysmenorrhea	genitourinary	0.535882
Val122Ile (rs76992529)	AFR	798	Malaise and fatigue	symptoms	0.536155
Ala81Thr (rs730881165)	EUR	317.11	Alcoholic liver damage	mental disorders	0.536906
Ala81Thr (rs730881165)	EUR	580.31	Nephritis and nephropathy in diseases classified elsewhere	genitourinary	0.536916
Val122Ile (rs76992529)	AFR	705.8	Hyperhidrosis	dermatologic	0.538876
Val122Ile (rs76992529)	AFR	240	Simple and unspecified goiter	endocrine/metabolic	0.539093
Val122Ile (rs76992529)	AFR	580.32	Nephritis and nephropathy with pathological lesion	genitourinary	0.539822
Val122Ile (rs76992529)	AFR	710	Osteomyelitis, periostitis, and other infections involving bone	musculoskeletal	0.540202
Val122Ile (rs76992529)	AFR	710.1	Osteomyelitis	musculoskeletal	0.540202
Val122Ile (rs76992529)	AFR	710.19	Unspecified osteomyelitis	musculoskeletal	0.540202
Val122Ile (rs76992529)	AFR	364	Corneal opacity and other disorders of cornea	sense organs	0.54111
Val122Ile (rs76992529)	AFR	198.3	Secondary malignant neoplasm of digestive systems	neoplasms	0.542102
His90Asn (rs121918074)	EUR	317.1	Alcoholism	mental disorders	0.543261
His90Asn (rs121918074)	EUR	216	Benign neoplasm of skin	neoplasms	0.544664
His90Asn (rs121918074)	EUR	721	Spondylosis and allied disorders	musculoskeletal	0.545617
Val122Ile (rs76992529)	AFR	474.1	Acute tonsillitis	respiratory	0.547432
Ala81Thr (rs730881165)	EUR	507	Pleurisy; pleural effusion	respiratory	0.54906
Val122Ile (rs76992529)	EUR	459.9	Circulatory disease NEC	circulatory system	0.554596
His90Asn (rs121918074)	EUR	599.2	Retention of urine	genitourinary	0.55562
His90Asn (rs121918074)	EUR	727	Other disorders of synovium, tendon, and bursa	musculoskeletal	0.557365
Ala81Thr (rs730881165)	EUR	41.4	E. coli	infectious diseases	0.558076
Val122Ile (rs76992529)	EUR	459	Other disorders of circulatory system	circulatory system	0.559067
Val122Ile (rs76992529)	AFR	560	Intestinal obstruction without mention of hernia	digestive	0.559499
His90Asn (rs121918074)	EUR	565.1	Anal and rectal polyp	digestive	0.562151
His90Asn (rs121918074)	EUR	185	Cancer of prostate	neoplasms	0.562928
His90Asn (rs121918074)	EUR	218.1	Uterine leiomyoma	neoplasms	0.563357
Val122Ile (rs76992529)	AFR	525	Other diseases of the teeth and supporting structures	digestive	0.563479
Ala81Thr (rs730881165)	EUR	172	Skin cancer	neoplasms	0.563843
Ala81Thr (rs730881165)	EUR	426.91	Cardiac pacemaker in situ	circulatory system	0.565228
Ala81Thr (rs730881165)	EUR	512.9	Other dyspnea	respiratory	0.565846
His90Asn (rs121918074)	EUR	218	Benign neoplasm of uterus	neoplasms	0.567583
Ala81Thr (rs730881165)	EUR	531	Peptic ulcer (excl. esophageal)	digestive	0.570952
Ala81Thr (rs730881165)	EUR	743.9	Osteopenia or other disorder of bone and cartilage	musculoskeletal	0.571071
Val122Ile (rs76992529)	AFR	180	Cervical cancer and dysplasia	neoplasms	0.571372
Ala81Thr (rs730881165)	EUR	601.12	Chronic prostatitis	genitourinary	0.571377
Val122Ile (rs76992529)	AFR	599.4	Urinary incontinence	genitourinary	0.571661
Val122Ile (rs76992529)	EUR	317	Alcohol-related disorders	mental disorders	0.572436
Ala81Thr (rs730881165)	EUR	1019	Other ill-defined and unknown causes of morbidity and mortality	injuries & poisonings	0.573024
Ala81Thr (rs730881165)	EUR	531.1	Hemorrhage from gastrointestinal ulcer	digestive	0.573441
Val122Ile (rs76992529)	AFR	433	Cerebrovascular disease	circulatory system	0.573506
Ala81Thr (rs730881165)	EUR	380.1	Otitis externa	sense organs	0.573685
Val122Ile (rs76992529)	AFR	269	Proteinuria	endocrine/metabolic	0.57393
Ala81Thr (rs730881165)	EUR	695.9	Unspecified erythematous condition	dermatologic	0.574264
Ala81Thr (rs730881165)	EUR	216	Benign neoplasm of skin	neoplasms	0.574324
Ala81Thr (rs730881165)	EUR	1009	Injury, NOS	injuries & poisonings	0.57439
Val122Ile (rs76992529)	EUR	530.11	GERD	digestive	0.574473
Val122Ile (rs76992529)	AFR	415	Pulmonary heart disease	circulatory system	0.574547
Ala81Thr (rs730881165)	EUR	1008	Crushing or internal injury to organs	injuries & poisonings	0.574598
Ala81Thr (rs730881165)	EUR	250.6	Polyneuropathy in diabetes	endocrine/metabolic	0.57473
Ala81Thr (rs730881165)	EUR	501	Pneumonitis due to inhalation of food or vomitus	respiratory	0.574758
Val122Ile (rs76992529)	AFR	568	Other disorders of peritoneum	digestive	0.574822
Ala81Thr (rs730881165)	EUR	198.4	Secondary malignant neoplasm of liver	neoplasms	0.574912
Val122Ile (rs76992529)	AFR	949	Allergies, other	injuries & poisonings	0.574973
Ala81Thr (rs730881165)	EUR	819	Skull and face fracture and other intercranial injury	injuries & poisonings	0.575185
Ala81Thr (rs730881165)	EUR	165.1	Cancer of bronchus; lung	neoplasms	0.575188
Val122Ile (rs76992529)	AFR	289.4	Lymphadenitis	hematopoietic	0.575258
Val122Ile (rs76992529)	AFR	426.9	Cardiac pacemaker/device in situ	circulatory system	0.575485
Ala81Thr (rs730881165)	EUR	598.9	Other nonspecific findings on examination of urine	genitourinary	0.5757
Ala81Thr (rs730881165)	EUR	252.1	Hyperparathyroidism	endocrine/metabolic	0.576306
Ala81Thr (rs730881165)	EUR	241	Nontoxic nodular goiter	endocrine/metabolic	0.576644
Ala81Thr (rs730881165)	EUR	165	Cancer within the respiratory system	neoplasms	0.577509
Val122Ile (rs76992529)	AFR	70.3	Viral hepatitis C	infectious diseases	0.578841
Val122Ile (rs76992529)	AFR	78	Viral warts & HPV	infectious diseases	0.578841
Val122Ile (rs76992529)	AFR	709.2	Sicca syndrome	dermatologic	0.578963
Val122Ile (rs76992529)	AFR	592.12	Chronic cystitis	genitourinary	0.579047
Ala81Thr (rs730881165)	EUR	580.14	Chronic glomerulonephritis, NOS	genitourinary	0.579349
Ala81Thr (rs730881165)	EUR	580.2	Nephrotic syndrome without mention of glomerulonephritis	genitourinary	0.579349
Val122Ile (rs76992529)	AFR	610.8	Other specified benign mammary dysplasias	genitourinary	0.579418
Val122Ile (rs76992529)	AFR	242	Thyrotoxicosis with or without goiter	endocrine/metabolic	0.580599
His90Asn (rs121918074)	EUR	530.14	Reflux esophagitis	digestive	0.581443
Ala81Thr (rs730881165)	EUR	479	Other upper respiratory disease	respiratory	0.582948
His90Asn (rs121918074)	EUR	596	Other disorders of bladder	genitourinary	0.584563
Val122Ile (rs76992529)	AFR	573	Other disorders of liver	digestive	0.584787
Val122Ile (rs76992529)	AFR	961	Poisoning by other anti-infectives	injuries & poisonings	0.585159
Ala81Thr (rs730881165)	EUR	597.1	Urethral stricture (not specified as infectious)	genitourinary	0.585947
Ala81Thr (rs730881165)	EUR	471	Nasal polyps	respiratory	0.588626
Val122Ile (rs76992529)	AFR	317.1	Alcoholism	mental disorders	0.592474
Ala81Thr (rs730881165)	EUR	726.1	Enthesopathy	musculoskeletal	0.593694
Val122Ile (rs76992529)	AFR	596	Other disorders of bladder	genitourinary	0.594242
Ala81Thr (rs730881165)	EUR	418	Nonspecific chest pain	circulatory system	0.595316
Val122Ile (rs76992529)	AFR	371	Inflammation of the eye	sense organs	0.597467
Ala81Thr (rs730881165)	EUR	386.9	Dizziness and giddiness (Light-headedness and vertigo)	sense organs	0.598734
Ala81Thr (rs730881165)	EUR	530.5	Disorders of esophageal motility	digestive	0.600387
Val122Ile (rs76992529)	AFR	365.1	Open-angle glaucoma	sense organs	0.604505
Val122Ile (rs76992529)	AFR	365.11	Primary open angle glaucoma	sense organs	0.604505
His90Asn (rs121918074)	EUR	278.1	Obesity	endocrine/metabolic	0.605082
His90Asn (rs121918074)	EUR	480	Pneumonia	respiratory	0.605307
Val122Ile (rs76992529)	AFR	133	Arthropod-borne diseases	infectious diseases	0.60545
His90Asn (rs121918074)	EUR	585	Renal failure	genitourinary	0.605919
Ala81Thr (rs730881165)	EUR	960.2	Allergy/adverse effect of penicillin	injuries & poisonings	0.607457
His90Asn (rs121918074)	EUR	278	Overweight, obesity and other hyperalimentation	endocrine/metabolic	0.608995
Ala81Thr (rs730881165)	EUR	333	Extrapyramidal disease and abnormal movement disorders	neurological	0.609658
Ala81Thr (rs730881165)	EUR	622.1	Polyp of corpus uteri	genitourinary	0.609995
Ala81Thr (rs730881165)	EUR	530.1	Esophagitis, GERD and related diseases	digestive	0.610082
Val122Ile (rs76992529)	AFR	218.2	Other benign neoplasm of uterus	neoplasms	0.61026
Ala81Thr (rs730881165)	EUR	709.2	Sicca syndrome	dermatologic	0.610762
Ala81Thr (rs730881165)	EUR	350.1	Abnormal involuntary movements	neurological	0.610908
Ala81Thr (rs730881165)	EUR	350.3	Lack of coordination	neurological	0.610908
Val122Ile (rs76992529)	AFR	601.12	Chronic prostatitis	genitourinary	0.611272
Ala81Thr (rs730881165)	EUR	622	Polyp of female genital organs	genitourinary	0.61132
Val122Ile (rs76992529)	AFR	599.9	Other abnormality of urination	genitourinary	0.611595
Ala81Thr (rs730881165)	EUR	411.9	Other acute and subacute forms of ischemic heart disease	circulatory system	0.611852
Val122Ile (rs76992529)	AFR	636.3	Hemorrhage in early pregnancy	pregnancy complications	0.611853
Val122Ile (rs76992529)	AFR	619.4	Noninflammatory disorders of vagina	genitourinary	0.612005
Ala81Thr (rs730881165)	EUR	365.2	Primary angle-closure glaucoma	sense organs	0.612614
Ala81Thr (rs730881165)	EUR	174.11	Malignant neoplasm of female breast	neoplasms	0.612658
Ala81Thr (rs730881165)	EUR	480.5	Bronchopneumonia and lung abscess	respiratory	0.612714
Val122Ile (rs76992529)	AFR	722.7	Intervertebral disc disorder with myelopathy	musculoskeletal	0.61292
Val122Ile (rs76992529)	AFR	291.8	Alteration of consciousness	mental disorders	0.613169
Val122Ile (rs76992529)	AFR	614.33	Pelvic inflammatory disease, NOS	genitourinary	0.613189
Val122Ile (rs76992529)	AFR	175	Acquired absence of breast	neoplasms	0.613262
Val122Ile (rs76992529)	AFR	596.5	Functional disorders of bladder	genitourinary	0.613368
Ala81Thr (rs730881165)	EUR	621	Endometrial hyperplasia	genitourinary	0.613403
Ala81Thr (rs730881165)	EUR	624	Symptoms involving female genital tract	genitourinary	0.613423
Ala81Thr (rs730881165)	EUR	210	Benign neoplasm of lip, oral cavity, and pharynx	neoplasms	0.61349
Val122Ile (rs76992529)	AFR	368.9	Subjective visual disturbances	sense organs	0.613508
Ala81Thr (rs730881165)	EUR	614.3	Pelvic inflammatory disease (PID)	genitourinary	0.613541
Val122Ile (rs76992529)	AFR	153.3	Malignant neoplasm of rectum, rectosigmoid junction, and anus	neoplasms	0.613604
Val122Ile (rs76992529)	AFR	756.5	Congenital osteodystrophies	congenital anomalies	0.613665
Val122Ile (rs76992529)	AFR	496.1	Emphysema	respiratory	0.613673
Val122Ile (rs76992529)	AFR	504	Other alveolar and parietoalveolar pneumonopathy	respiratory	0.613706
Val122Ile (rs76992529)	AFR	737	Curvature of spine	musculoskeletal	0.613711
Ala81Thr (rs730881165)	EUR	585.31	Renal dialysis	genitourinary	0.613711
Val122Ile (rs76992529)	AFR	38.1	Gram negative septicemia	infectious diseases	0.613718
Val122Ile (rs76992529)	AFR	361	Retinal detachments and defects	sense organs	0.613737
Val122Ile (rs76992529)	AFR	361.1	Retinal detachment with retinal defect	sense organs	0.613737
Val122Ile (rs76992529)	AFR	830	Dislocation	injuries & poisonings	0.613743
Val122Ile (rs76992529)	AFR	686	Other local infections of skin and subcutaneous tissue	dermatologic	0.613763
Ala81Thr (rs730881165)	EUR	961.1	Poisoning/allergy of sulfonamides	injuries & poisonings	0.613842
Ala81Thr (rs730881165)	EUR	586.4	Stricture/obstruction of ureter	genitourinary	0.613881
Ala81Thr (rs730881165)	EUR	368.1	Amblyopia	sense organs	0.613885
Ala81Thr (rs730881165)	EUR	528.1	Stomatitis and mucositis	digestive	0.61389
Ala81Thr (rs730881165)	EUR	872	Traumatic amputation	injuries & poisonings	0.613892
Ala81Thr (rs730881165)	EUR	365.1	Open-angle glaucoma	sense organs	0.613892
Ala81Thr (rs730881165)	EUR	365.11	Primary open angle glaucoma	sense organs	0.613892
Ala81Thr (rs730881165)	EUR	367.9	Blindness and low vision	sense organs	0.613897
Val122Ile (rs76992529)	AFR	475	Chronic sinusitis	respiratory	0.613925
Ala81Thr (rs730881165)	EUR	442.11	Abdominal aortic aneurysm	circulatory system	0.613927
Ala81Thr (rs730881165)	EUR	429	Ill-defined descriptions and complications of heart disease	circulatory system	0.613939
Ala81Thr (rs730881165)	EUR	389.4	Tinnitus	sense organs	0.613984
Ala81Thr (rs730881165)	EUR	818	Intracranial hemorrhage (injury)	injuries & poisonings	0.613987
Ala81Thr (rs730881165)	EUR	285.2	Anemia of chronic disease	hematopoietic	0.613998
Ala81Thr (rs730881165)	EUR	427.12	Paroxysmal ventricular tachycardia	circulatory system	0.614023
Ala81Thr (rs730881165)	EUR	427.5	Arrhythmia (cardiac) NOS	circulatory system	0.614023
Ala81Thr (rs730881165)	EUR	345	Epilepsy, recurrent seizures, convulsions	neurological	0.615595
Ala81Thr (rs730881165)	EUR	180.1	Cervical cancer	neoplasms	0.615637
Ala81Thr (rs730881165)	EUR	729.1	Rheumatism, unspecified and fibrositis	musculoskeletal	0.616093
Val122Ile (rs76992529)	AFR	628	Ovarian cyst	genitourinary	0.61644
His90Asn (rs121918074)	EUR	600	Hyperplasia of prostate	genitourinary	0.616675
Ala81Thr (rs730881165)	EUR	384	Other disorders of tympanic membrane	sense organs	0.616689
Ala81Thr (rs730881165)	EUR	703	Diseases of nail, NOS	dermatologic	0.616853
Ala81Thr (rs730881165)	EUR	594.2	Calculus of lower urinary tract	genitourinary	0.616897
Ala81Thr (rs730881165)	EUR	594.3	Calculus of ureter	genitourinary	0.616897
Ala81Thr (rs730881165)	EUR	623	Hypertrophy of female genital organs	genitourinary	0.616909
Val122Ile (rs76992529)	AFR	386	Vertiginous syndromes and other disorders of vestibular system	sense organs	0.616925
Val122Ile (rs76992529)	AFR	510	Other diseases of lung	respiratory	0.616949
Val122Ile (rs76992529)	AFR	756	Other congenital musculoskeletal anomalies	congenital anomalies	0.616976
Val122Ile (rs76992529)	AFR	577.1	Acute pancreatitis	digestive	0.617084
Ala81Thr (rs730881165)	EUR	292.3	Memory loss	mental disorders	0.617163
Val122Ile (rs76992529)	AFR	635.2	Antepartum hemorrhage, abruptio placentae, and placenta previa	pregnancy complications	0.618064
Ala81Thr (rs730881165)	EUR	454.1	Varicose veins of lower extremity	circulatory system	0.618385
His90Asn (rs121918074)	EUR	619	Noninflammatory female genital disorders	genitourinary	0.619107
Val122Ile (rs76992529)	AFR	720	Spinal stenosis	musculoskeletal	0.619347
Val122Ile (rs76992529)	EUR	272.11	Hypercholesterolemia	endocrine/metabolic	0.619447
Val122Ile (rs76992529)	AFR	353	Nerve root and plexus disorders	neurological	0.619989
Val122Ile (rs76992529)	AFR	276.1	Electrolyte imbalance	endocrine/metabolic	0.620008
Ala81Thr (rs730881165)	EUR	568.1	Peritoneal adhesions (postoperative) (postinfection)	digestive	0.620279
Ala81Thr (rs730881165)	EUR	296.1	Bipolar	mental disorders	0.620483
Ala81Thr (rs730881165)	EUR	300.12	Agorophobia, social phobia, and panic disorder	mental disorders	0.620483
Val122Ile (rs76992529)	AFR	555	Inflammatory bowel disease and other gastroenteritis and colitis	digestive	0.621152
Val122Ile (rs76992529)	AFR	535.6	Duodenitis	digestive	0.621644
Ala81Thr (rs730881165)	EUR	444	Arterial embolism and thrombosis	circulatory system	0.621729
Ala81Thr (rs730881165)	EUR	626.8	Infertility, female	genitourinary	0.621965
Val122Ile (rs76992529)	AFR	612.2	Hypertrophy of breast (Gynecomastia)	genitourinary	0.622305
Ala81Thr (rs730881165)	EUR	289	Other diseases of blood and blood-forming organs	hematopoietic	0.622393
Val122Ile (rs76992529)	AFR	252.1	Hyperparathyroidism	endocrine/metabolic	0.622488
Val122Ile (rs76992529)	AFR	594.8	Renal colic	genitourinary	0.622496
Ala81Thr (rs730881165)	EUR	411.1	Unstable angina (intermediate coronary syndrome)	circulatory system	0.622768
Ala81Thr (rs730881165)	EUR	803.1	Fracture of humerus	injuries & poisonings	0.622873
Ala81Thr (rs730881165)	EUR	286	Coagulation defects	hematopoietic	0.623
Ala81Thr (rs730881165)	EUR	286.6	Defibrination syndrome	hematopoietic	0.623
Val122Ile (rs76992529)	AFR	530.12	Ulcer of esophagus	digestive	0.623317
Val122Ile (rs76992529)	AFR	580.31	Nephritis and nephropathy in diseases classified elsewhere	genitourinary	0.623466
Ala81Thr (rs730881165)	EUR	590	Pyelonephritis	genitourinary	0.623589
Val122Ile (rs76992529)	AFR	345.3	Convulsions	neurological	0.623606
His90Asn (rs121918074)	EUR	318	Tobacco use disorder	mental disorders	0.624412
His90Asn (rs121918074)	EUR	519	Other diseases of respiratory system, not elsewhere classified	respiratory	0.6247
Val122Ile (rs76992529)	AFR	781	Symptoms involving nervous and musculoskeletal systems	symptoms	0.6261
Ala81Thr (rs730881165)	EUR	276.5	Hypovolemia	endocrine/metabolic	0.626548
Val122Ile (rs76992529)	AFR	507	Pleurisy; pleural effusion	respiratory	0.626591
Val122Ile (rs76992529)	EUR	562	Diverticulosis and diverticulitis	digestive	0.62762
Val122Ile (rs76992529)	EUR	562.1	Diverticulosis	digestive	0.62762
His90Asn (rs121918074)	EUR	512	Other symptoms of respiratory system	respiratory	0.62827
His90Asn (rs121918074)	EUR	351	Other peripheral nerve disorders	neurological	0.62942
Val122Ile (rs76992529)	AFR	252	Disorders of parathyroid gland	endocrine/metabolic	0.630279
Val122Ile (rs76992529)	AFR	613	Other nonmalignant breast conditions	genitourinary	0.630756
Ala81Thr (rs730881165)	EUR	290.2	Delirium due to conditions classified elsewhere	mental disorders	0.631002
Ala81Thr (rs730881165)	EUR	174.1	Breast cancer [female]	neoplasms	0.631123
Ala81Thr (rs730881165)	EUR	567	Peritonitis and retroperitoneal infections	digestive	0.631367
Val122Ile (rs76992529)	AFR	474.2	Chronic tonsillitis and adenoiditis	respiratory	0.634223
Val122Ile (rs76992529)	AFR	636.2	Early onset of delivery	pregnancy complications	0.634511
Val122Ile (rs76992529)	AFR	603.1	Hydrocele	genitourinary	0.635087
Ala81Thr (rs730881165)	EUR	789	Nausea and vomiting	symptoms	0.635858
Ala81Thr (rs730881165)	EUR	395	Heart valve disorders	circulatory system	0.63602
Val122Ile (rs76992529)	AFR	634.1	Missed abortion/Hydatidiform mole	pregnancy complications	0.63644
Ala81Thr (rs730881165)	EUR	591	Urinary tract infection	genitourinary	0.636766
His90Asn (rs121918074)	EUR	558	Noninfectious gastroenteritis	digestive	0.637615
Ala81Thr (rs730881165)	EUR	41.2	Streptococcus infection	infectious diseases	0.637954
Val122Ile (rs76992529)	AFR	416	Cardiomegaly	circulatory system	0.638085
Ala81Thr (rs730881165)	EUR	571.8	Liver abscess and sequelae of chronic liver disease	digestive	0.639356
Val122Ile (rs76992529)	AFR	624.9	stress incontinence, female	genitourinary	0.639868
Val122Ile (rs76992529)	AFR	751	Genitourinary congenital anomalies	congenital anomalies	0.640458
Val122Ile (rs76992529)	AFR	701.4	Keloid scar	dermatologic	0.640556
Ala81Thr (rs730881165)	EUR	721.1	Spondylosis without myelopathy	musculoskeletal	0.642222
Val122Ile (rs76992529)	AFR	715	Other inflammatory spondylopathies	musculoskeletal	0.642482
Ala81Thr (rs730881165)	EUR	575.1	Cholangitis	digestive	0.644124
Ala81Thr (rs730881165)	EUR	318	Tobacco use disorder	mental disorders	0.644705
His90Asn (rs121918074)	EUR	1019	Other ill-defined and unknown causes of morbidity and mortality	injuries & poisonings	0.646869
Ala81Thr (rs730881165)	EUR	687.1	Rash and other nonspecific skin eruption	dermatologic	0.648704
Val122Ile (rs76992529)	AFR	601.1	Prostatitis	genitourinary	0.649074
Val122Ile (rs76992529)	AFR	374.3	Ptosis of eyelid	sense organs	0.650184
Val122Ile (rs76992529)	AFR	535	Gastritis and duodenitis	digestive	0.650561
Val122Ile (rs76992529)	AFR	574.3	Cholecystitis without cholelithiasis	digestive	0.650571
Ala81Thr (rs730881165)	EUR	594.8	Renal colic	genitourinary	0.651374
Val122Ile (rs76992529)	AFR	227.3	Benign neoplasm of pituitary gland and craniopharyngeal duct (pouch)	neoplasms	0.651678
Val122Ile (rs76992529)	AFR	594.1	Calculus of kidney	genitourinary	0.65186
Val122Ile (rs76992529)	AFR	532	Dysphagia	digestive	0.652527
Val122Ile (rs76992529)	AFR	285.2	Anemia of chronic disease	hematopoietic	0.652633
Val122Ile (rs76992529)	AFR	736	Other acquired deformities of limbs	musculoskeletal	0.652993
Ala81Thr (rs730881165)	EUR	454.11	Varicose veins of lower extremity, symptomtic	circulatory system	0.6532
Val122Ile (rs76992529)	AFR	803	Fracture of upper limb	injuries & poisonings	0.653716
Ala81Thr (rs730881165)	EUR	365	Glaucoma	sense organs	0.653754
Val122Ile (rs76992529)	AFR	626.12	Excessive or frequent menstruation	genitourinary	0.653945
Ala81Thr (rs730881165)	EUR	389	Hearing loss	sense organs	0.654668
Val122Ile (rs76992529)	AFR	480.11	Pneumococcal pneumonia	respiratory	0.655347
Val122Ile (rs76992529)	AFR	459	Other disorders of circulatory system	circulatory system	0.655892
Val122Ile (rs76992529)	AFR	459.9	Circulatory disease NEC	circulatory system	0.655892
Ala81Thr (rs730881165)	EUR	159	Malignant neoplasm of other and ill-defined sites within the digestive organs and peritoneum	neoplasms	0.65833
Ala81Thr (rs730881165)	EUR	411.8	Other chronic ischemic heart disease, unspecified	circulatory system	0.659904
Ala81Thr (rs730881165)	EUR	689	Disorder of skin and subcutaneous tissue NOS	dermatologic	0.659938
Ala81Thr (rs730881165)	EUR	278	Overweight, obesity and other hyperalimentation	endocrine/metabolic	0.661236
Ala81Thr (rs730881165)	EUR	278.1	Obesity	endocrine/metabolic	0.661236
Val122Ile (rs76992529)	AFR	202	Cancer of other lymphoid, histiocytic tissue	neoplasms	0.66264
Val122Ile (rs76992529)	AFR	277	Other disorders of metabolism	endocrine/metabolic	0.662855
Val122Ile (rs76992529)	AFR	338	Pain	neurological	0.663343
Val122Ile (rs76992529)	AFR	508	Pulmonary collapse; interstitial and compensatory emphysema	respiratory	0.663549
Val122Ile (rs76992529)	AFR	626.8	Infertility, female	genitourinary	0.664215
Val122Ile (rs76992529)	AFR	280.2	Iron deficiency anemia secondary to blood loss (chronic)	hematopoietic	0.664737
Val122Ile (rs76992529)	AFR	740.1	Osteoarthritis; localized	musculoskeletal	0.665851
Val122Ile (rs76992529)	AFR	530.9	Heartburn	digestive	0.666246
Val122Ile (rs76992529)	AFR	858	Complication of internal orthopedic device	injuries & poisonings	0.667238
Ala81Thr (rs730881165)	EUR	401.22	Hypertensive chronic kidney disease	circulatory system	0.668783
His90Asn (rs121918074)	EUR	250	Diabetes mellitus	endocrine/metabolic	0.669981
Ala81Thr (rs730881165)	EUR	835	Internal derangement of knee	injuries & poisonings	0.672308
Ala81Thr (rs730881165)	EUR	562	Diverticulosis and diverticulitis	digestive	0.672463
Ala81Thr (rs730881165)	EUR	562.1	Diverticulosis	digestive	0.672463
Val122Ile (rs76992529)	EUR	785	Abdominal pain	symptoms	0.672836
Ala81Thr (rs730881165)	EUR	496.3	Bronchiectasis	respiratory	0.673003
Ala81Thr (rs730881165)	EUR	686	Other local infections of skin and subcutaneous tissue	dermatologic	0.673076
Val122Ile (rs76992529)	AFR	602	Other disorders of prostate	genitourinary	0.673138
Ala81Thr (rs730881165)	EUR	572	Ascites (non malignant)	digestive	0.674063
Ala81Thr (rs730881165)	EUR	433.21	Cerebral artery occlusion, with cerebral infarction	circulatory system	0.674304
Ala81Thr (rs730881165)	EUR	594	Urinary calculus	genitourinary	0.674419
Val122Ile (rs76992529)	AFR	174.1	Breast cancer [female]	neoplasms	0.674434
Val122Ile (rs76992529)	AFR	204.4	Multiple myeloma	neoplasms	0.675167
Val122Ile (rs76992529)	AFR	427.11	Paroxysmal supraventricular tachycardia	circulatory system	0.67544
Ala81Thr (rs730881165)	EUR	185	Cancer of prostate	neoplasms	0.676192
Ala81Thr (rs730881165)	EUR	180	Cervical cancer and dysplasia	neoplasms	0.676387
Val122Ile (rs76992529)	AFR	1019	Other ill-defined and unknown causes of morbidity and mortality	injuries & poisonings	0.677041
Val122Ile (rs76992529)	AFR	480.1	Bacterial pneumonia	respiratory	0.680244
Ala81Thr (rs730881165)	EUR	411	Ischemic Heart Disease	circulatory system	0.685426
Val122Ile (rs76992529)	AFR	564.8	Abnormal findings on exam of gastrointestinal tract/ abdominal area	digestive	0.685633
Ala81Thr (rs730881165)	EUR	335	Multiple sclerosis	neurological	0.685868
Ala81Thr (rs730881165)	EUR	737.3	Kyphoscoliosis and scoliosis	musculoskeletal	0.687129
Val122Ile (rs76992529)	AFR	371.1	Uveitis, noninfectious or NOS	sense organs	0.687269
His90Asn (rs121918074)	EUR	740.1	Osteoarthritis; localized	musculoskeletal	0.687989
Ala81Thr (rs730881165)	EUR	747.13	Congenital anomalies of great vessels	congenital anomalies	0.687998
Ala81Thr (rs730881165)	EUR	184.11	Malignant neoplasm of ovary	neoplasms	0.688352
Val122Ile (rs76992529)	AFR	189	Cancer of urinary organs (incl. kidney and bladder)	neoplasms	0.68922
Val122Ile (rs76992529)	AFR	509.2	Respiratory insufficiency	respiratory	0.689305
Ala81Thr (rs730881165)	EUR	805	Fracture of vertebral column without mention of spinal cord injury	injuries & poisonings	0.69021
Ala81Thr (rs730881165)	EUR	580	Nephritis; nephrosis; renal sclerosis	genitourinary	0.691165
Ala81Thr (rs730881165)	EUR	586.2	Cyst of kidney, acquired	genitourinary	0.691165
Ala81Thr (rs730881165)	EUR	661	Fetal distress and abnormal forces of labor	pregnancy complications	0.691903
Ala81Thr (rs730881165)	EUR	716.2	Unspecified monoarthritis	musculoskeletal	0.692798
Val122Ile (rs76992529)	AFR	857	Mechanical complication of unspecified genitourinary device, implant, and graft	injuries & poisonings	0.693812
Val122Ile (rs76992529)	AFR	614	Inflammatory diseases of female pelvic organs	genitourinary	0.694765
Ala81Thr (rs730881165)	EUR	565.1	Anal and rectal polyp	digestive	0.698598
Ala81Thr (rs730881165)	EUR	561.2	Flatulence	digestive	0.698706
Ala81Thr (rs730881165)	EUR	496.1	Emphysema	respiratory	0.698924
Ala81Thr (rs730881165)	EUR	442.1	Aortic aneurysm	circulatory system	0.699384
Ala81Thr (rs730881165)	EUR	737	Curvature of spine	musculoskeletal	0.700356
Ala81Thr (rs730881165)	EUR	646	Other complications of pregnancy NEC	pregnancy complications	0.700767
Val122Ile (rs76992529)	AFR	946	Anaphylactic shock NOS	injuries & poisonings	0.701494
Ala81Thr (rs730881165)	EUR	276.12	Hyposmolality and/or hyponatremia	endocrine/metabolic	0.703938
Val122Ile (rs76992529)	AFR	251.1	Hypoglycemia	endocrine/metabolic	0.711924
Ala81Thr (rs730881165)	EUR	381.1	Otitis media	sense organs	0.714045
Val122Ile (rs76992529)	AFR	614.3	Pelvic inflammatory disease (PID)	genitourinary	0.714363
Val122Ile (rs76992529)	AFR	600	Hyperplasia of prostate	genitourinary	0.714376
Val122Ile (rs76992529)	AFR	531.3	Duodenal ulcer	digestive	0.714546
Val122Ile (rs76992529)	AFR	198.4	Secondary malignant neoplasm of liver	neoplasms	0.714678
Val122Ile (rs76992529)	AFR	580.3	Nephritis and nephropathy without mention of glomerulonephritis	genitourinary	0.714826
Val122Ile (rs76992529)	AFR	204	Leukemia	neoplasms	0.714949
Val122Ile (rs76992529)	AFR	738.4	Acquired spondylolisthesis	musculoskeletal	0.715018
Val122Ile (rs76992529)	AFR	433.8	Late effects of cerebrovascular disease	circulatory system	0.715075
Val122Ile (rs76992529)	AFR	198.1	Secondary malignancy of lymph nodes	neoplasms	0.715149
Ala81Thr (rs730881165)	EUR	801	Fracture of ankle and foot	injuries & poisonings	0.715347
Ala81Thr (rs730881165)	EUR	414	Other forms of chronic heart disease	circulatory system	0.715363
Ala81Thr (rs730881165)	EUR	577.1	Acute pancreatitis	digestive	0.715401
Ala81Thr (rs730881165)	EUR	8.5	Bacterial enteritis	infectious diseases	0.715413
Ala81Thr (rs730881165)	EUR	571.5	Other chronic nonalcoholic liver disease	digestive	0.715422
Ala81Thr (rs730881165)	EUR	420.2	Pericarditis	circulatory system	0.715431
Val122Ile (rs76992529)	AFR	476	Allergic rhinitis	respiratory	0.715443
Val122Ile (rs76992529)	AFR	8	Intestinal infection	infectious diseases	0.715615
Val122Ile (rs76992529)	AFR	614.5	Inflammatory disease of cervix, vagina, and vulva	genitourinary	0.716305
Val122Ile (rs76992529)	AFR	275	Disorders of mineral metabolism	endocrine/metabolic	0.716406
Ala81Thr (rs730881165)	EUR	386	Vertiginous syndromes and other disorders of vestibular system	sense organs	0.71642
Ala81Thr (rs730881165)	EUR	939	Atopic/contact dermatitis due to other or unspecified	dermatologic	0.716514
Val122Ile (rs76992529)	AFR	745	Pain in joint	musculoskeletal	0.717038
Val122Ile (rs76992529)	AFR	571.5	Other chronic nonalcoholic liver disease	digestive	0.717423
Val122Ile (rs76992529)	AFR	610	Benign mammary dysplasias	genitourinary	0.71759
Val122Ile (rs76992529)	AFR	578.2	Blood in stool	digestive	0.718181
Ala81Thr (rs730881165)	EUR	604.1	Redundant prepuce and phimosis/BXO	genitourinary	0.718236
Ala81Thr (rs730881165)	EUR	788	Syncope and collapse	symptoms	0.721256
Val122Ile (rs76992529)	AFR	375	Disorders of lacrimal system	sense organs	0.721787
Ala81Thr (rs730881165)	EUR	477	Epistaxis or throat hemorrhage	respiratory	0.721821
Ala81Thr (rs730881165)	EUR	1100	Family history	injuries & poisonings	0.721961
Val122Ile (rs76992529)	AFR	153.2	Colon cancer	neoplasms	0.722129
Val122Ile (rs76992529)	AFR	1100	Family history	injuries & poisonings	0.722152
Val122Ile (rs76992529)	AFR	695	Erythematous conditions	dermatologic	0.72217
Val122Ile (rs76992529)	AFR	396	Abnormal heart sounds	circulatory system	0.722791
Val122Ile (rs76992529)	AFR	474	Acute and chronic tonsillitis	respiratory	0.724892
Val122Ile (rs76992529)	AFR	495	Asthma	respiratory	0.725365
Val122Ile (rs76992529)	AFR	318	Tobacco use disorder	mental disorders	0.726439
Ala81Thr (rs730881165)	EUR	938	Dermatitis due to solar radiation	dermatologic	0.72667
Ala81Thr (rs730881165)	EUR	938.2	Chronic dermatitis due to solar radiation	dermatologic	0.72667
His90Asn (rs121918074)	EUR	411.8	Other chronic ischemic heart disease, unspecified	circulatory system	0.728054
Val122Ile (rs76992529)	AFR	585.3	Chronic renal failure [CKD]	genitourinary	0.729497
Ala81Thr (rs730881165)	EUR	357	Inflammatory and toxic neuropathy	neurological	0.730922
Ala81Thr (rs730881165)	EUR	745	Pain in joint	musculoskeletal	0.73177
Val122Ile (rs76992529)	AFR	70	Viral hepatitis	infectious diseases	0.73239
Ala81Thr (rs730881165)	EUR	8	Intestinal infection	infectious diseases	0.733545
Val122Ile (rs76992529)	AFR	681.3	Cellulitis and abscess of arm/hand	dermatologic	0.737684
Val122Ile (rs76992529)	AFR	564	Functional digestive disorders	digestive	0.737699
Val122Ile (rs76992529)	AFR	401.22	Hypertensive chronic kidney disease	circulatory system	0.739162
Ala81Thr (rs730881165)	EUR	627	Menopausal and postmenopausal disorders	genitourinary	0.73932
Ala81Thr (rs730881165)	EUR	742.9	Other derangement of joint	musculoskeletal	0.740814
Ala81Thr (rs730881165)	EUR	707	Chronic ulcer of skin	dermatologic	0.742656
Ala81Thr (rs730881165)	EUR	563	Constipation	digestive	0.742674
Val122Ile (rs76992529)	AFR	394	Rheumatic disease of the heart valves	circulatory system	0.742927
Val122Ile (rs76992529)	AFR	701	Other hypertrophic and atrophic conditions of skin	dermatologic	0.743403
Val122Ile (rs76992529)	AFR	112	Candidiasis	infectious diseases	0.743904
Val122Ile (rs76992529)	AFR	599	Other symptoms/disorders or the urinary system	genitourinary	0.744087
Ala81Thr (rs730881165)	EUR	454	Varicose veins	circulatory system	0.744935
Ala81Thr (rs730881165)	EUR	736	Other acquired deformities of limbs	musculoskeletal	0.748567
Ala81Thr (rs730881165)	EUR	747	Cardiac and circulatory congenital anomalies	congenital anomalies	0.749274
Ala81Thr (rs730881165)	EUR	202	Cancer of other lymphoid, histiocytic tissue	neoplasms	0.749318
Val122Ile (rs76992529)	AFR	522	Diseases of pulp and periapical tissues	digestive	0.749461
Val122Ile (rs76992529)	AFR	454.1	Varicose veins of lower extremity	circulatory system	0.750025
Val122Ile (rs76992529)	AFR	293	Symptoms involving head and neck	mental disorders	0.750213
Ala81Thr (rs730881165)	EUR	416	Cardiomegaly	circulatory system	0.752785
Ala81Thr (rs730881165)	EUR	362.2	Degeneration of macula and posterior pole of retina	sense organs	0.756007
Ala81Thr (rs730881165)	EUR	362.29	Macular degeneration (senile) of retina NOS	sense organs	0.756007
Ala81Thr (rs730881165)	EUR	578.2	Blood in stool	digestive	0.756257
Ala81Thr (rs730881165)	EUR	578.8	Hemorrhage of rectum and anus	digestive	0.757939
Val122Ile (rs76992529)	AFR	592	Cystitis and urethritis	genitourinary	0.758566
Val122Ile (rs76992529)	AFR	592.1	Cystitis	genitourinary	0.758566
Val122Ile (rs76992529)	AFR	585.2	Renal failure NOS	genitourinary	0.760511
Ala81Thr (rs730881165)	EUR	742	Derangement of joint, non-traumatic	musculoskeletal	0.761005
Val122Ile (rs76992529)	AFR	180.3	Cervical intraepithelial neoplasia [CIN] [Cervical dysplasia]	neoplasms	0.762293
Val122Ile (rs76992529)	AFR	642	Hypertension complicating pregnancy, childbirth, and the puerperium	pregnancy complications	0.762367
Ala81Thr (rs730881165)	EUR	655	Known or suspected fetal abnormality affecting management of mother	pregnancy complications	0.763214
Val122Ile (rs76992529)	AFR	580	Nephritis; nephrosis; renal sclerosis	genitourinary	0.76372
Val122Ile (rs76992529)	AFR	618	Genital prolapse	genitourinary	0.763842
Val122Ile (rs76992529)	AFR	618.1	Prolapse of vaginal walls	genitourinary	0.763842
Ala81Thr (rs730881165)	EUR	575.8	Other disorders of biliary tract	digestive	0.764183
Val122Ile (rs76992529)	AFR	415.1	Acute pulmonary heart disease	circulatory system	0.764339
Val122Ile (rs76992529)	AFR	415.11	Pulmonary embolism and infarction, acute	circulatory system	0.764339
Ala81Thr (rs730881165)	EUR	274.1	Gout	endocrine/metabolic	0.764605
Val122Ile (rs76992529)	AFR	568.1	Peritoneal adhesions (postoperative) (postinfection)	digestive	0.764621
Val122Ile (rs76992529)	AFR	479	Other upper respiratory disease	respiratory	0.765528
Ala81Thr (rs730881165)	EUR	525	Other diseases of the teeth and supporting structures	digestive	0.765782
Ala81Thr (rs730881165)	EUR	199	Neoplasm of uncertain behavior	neoplasms	0.766113
Ala81Thr (rs730881165)	EUR	153.2	Colon cancer	neoplasms	0.767727
Ala81Thr (rs730881165)	EUR	564	Functional digestive disorders	digestive	0.768638
Val122Ile (rs76992529)	AFR	593	Hematuria	genitourinary	0.769863
Val122Ile (rs76992529)	AFR	516	Abnormal sputum	respiratory	0.77031
Val122Ile (rs76992529)	AFR	516.1	Hemoptysis	respiratory	0.77031
Val122Ile (rs76992529)	AFR	743	Osteoporosis, osteopenia and pathological fracture	musculoskeletal	0.77031
Ala81Thr (rs730881165)	EUR	565	Anal and rectal conditions	digestive	0.771164
Ala81Thr (rs730881165)	EUR	198.2	Secondary malignancy of respiratory organs	neoplasms	0.771277
Val122Ile (rs76992529)	AFR	451	Phlebitis and thrombophlebitis	circulatory system	0.773338
Val122Ile (rs76992529)	AFR	564.1	Irritable Bowel Syndrome	digestive	0.774855
His90Asn (rs121918074)	EUR	785	Abdominal pain	symptoms	0.775189
Ala81Thr (rs730881165)	EUR	558	Noninfectious gastroenteritis	digestive	0.776752
Val122Ile (rs76992529)	AFR	771.1	Swelling of limb	symptoms	0.776824
Val122Ile (rs76992529)	AFR	282	Hereditary hemolytic anemias	hematopoietic	0.777182
Ala81Thr (rs730881165)	EUR	480	Pneumonia	respiratory	0.778034
Val122Ile (rs76992529)	AFR	427	Cardiac dysrhythmias	circulatory system	0.780027
Ala81Thr (rs730881165)	EUR	317	Alcohol-related disorders	mental disorders	0.78027
Ala81Thr (rs730881165)	EUR	626	Disorders of menstruation and other abnormal bleeding from female genital tract	genitourinary	0.780869
Val122Ile (rs76992529)	AFR	285	Other anemias	hematopoietic	0.783662
Ala81Thr (rs730881165)	EUR	783	Fever of unknown origin	symptoms	0.784335
Val122Ile (rs76992529)	AFR	455	Hemorrhoids	circulatory system	0.784806
Ala81Thr (rs730881165)	EUR	451	Phlebitis and thrombophlebitis	circulatory system	0.786726
Val122Ile (rs76992529)	AFR	578	Gastrointestinal hemorrhage	digestive	0.788943
Val122Ile (rs76992529)	AFR	760	Back pain	symptoms	0.791172
His90Asn (rs121918074)	EUR	550	Abdominal hernia	digestive	0.791245
Val122Ile (rs76992529)	AFR	512.8	Cough	respiratory	0.792274
Val122Ile (rs76992529)	AFR	80	Postoperative infection	infectious diseases	0.793559
Ala81Thr (rs730881165)	EUR	990	Effects radiation NOS	injuries & poisonings	0.793949
Ala81Thr (rs730881165)	EUR	516	Abnormal sputum	respiratory	0.793949
Ala81Thr (rs730881165)	EUR	80	Postoperative infection	infectious diseases	0.794258
Val122Ile (rs76992529)	AFR	626	Disorders of menstruation and other abnormal bleeding from female genital tract	genitourinary	0.794285
Ala81Thr (rs730881165)	EUR	555	Inflammatory bowel disease and other gastroenteritis and colitis	digestive	0.794349
Val122Ile (rs76992529)	AFR	614.1	Pelvic peritoneal adhesions, female (postoperative) (postinfection)	genitourinary	0.79792
Val122Ile (rs76992529)	AFR	726.1	Enthesopathy	musculoskeletal	0.800134
Ala81Thr (rs730881165)	EUR	704	Diseases of hair and hair follicles	dermatologic	0.800224
Ala81Thr (rs730881165)	EUR	702	Degenerative skin conditions and other dermatoses	dermatologic	0.801682
Ala81Thr (rs730881165)	EUR	433.2	Occlusion of cerebral arteries	circulatory system	0.804457
Ala81Thr (rs730881165)	EUR	433.3	Cerebral ischemia	circulatory system	0.804457
Ala81Thr (rs730881165)	EUR	915	Superficial injury without mention of infection	injuries & poisonings	0.805235
Ala81Thr (rs730881165)	EUR	859	Complication due to other implant and internal device	injuries & poisonings	0.806266
Val122Ile (rs76992529)	AFR	317	Alcohol-related disorders	mental disorders	0.807385
Ala81Thr (rs730881165)	EUR	790.6	Other abnormal blood chemistry	symptoms	0.80783
Ala81Thr (rs730881165)	EUR	851	Complications of transplants and reattached limbs	injuries & poisonings	0.80803
Ala81Thr (rs730881165)	EUR	597	Other disorders of urethra and urinary tract	genitourinary	0.809877
Val122Ile (rs76992529)	AFR	244.4	Hypothyroidism NOS	endocrine/metabolic	0.810328
Val122Ile (rs76992529)	AFR	665	Obstetrical/birth trauma	pregnancy complications	0.812515
Ala81Thr (rs730881165)	EUR	214	Lipoma	neoplasms	0.815437
Val122Ile (rs76992529)	AFR	300	Anxiety disorders	mental disorders	0.81662
Ala81Thr (rs730881165)	EUR	618.2	Uterine/Uterovaginal prolapse	genitourinary	0.817173
Val122Ile (rs76992529)	AFR	1002	Symptoms concerning nutrition, metabolism, and development	injuries & poisonings	0.817501
Val122Ile (rs76992529)	AFR	574.1	Cholelithiasis	digestive	0.818622
Val122Ile (rs76992529)	AFR	1015	Effects of other external causes	injuries & poisonings	0.820853
Val122Ile (rs76992529)	AFR	627	Menopausal and postmenopausal disorders	genitourinary	0.826755
Ala81Thr (rs730881165)	EUR	550.2	Diaphragmatic hernia	digestive	0.828948
Val122Ile (rs76992529)	AFR	773	Pain in limb	symptoms	0.831167
Ala81Thr (rs730881165)	EUR	773	Pain in limb	symptoms	0.83225
Val122Ile (rs76992529)	AFR	634	Miscarriage; stillbirth	pregnancy complications	0.840114
Ala81Thr (rs730881165)	EUR	428	Congestive heart failure; nonhypertensive	circulatory system	0.84268
Ala81Thr (rs730881165)	EUR	428.2	Heart failure NOS	circulatory system	0.84268
Ala81Thr (rs730881165)	EUR	781	Symptoms involving nervous and musculoskeletal systems	symptoms	0.848416
Val122Ile (rs76992529)	AFR	558	Noninfectious gastroenteritis	digestive	0.85107
Val122Ile (rs76992529)	AFR	411.4	Coronary atherosclerosis	circulatory system	0.851734
Ala81Thr (rs730881165)	EUR	537	Other disorders of stomach and duodenum	digestive	0.851854
Val122Ile (rs76992529)	AFR	519	Other diseases of respiratory system, not elsewhere classified	respiratory	0.853058
Ala81Thr (rs730881165)	EUR	535.6	Duodenitis	digestive	0.856931
Ala81Thr (rs730881165)	EUR	480.11	Pneumococcal pneumonia	respiratory	0.856962
Val122Ile (rs76992529)	AFR	339	Other headache syndromes	neurological	0.860548
Ala81Thr (rs730881165)	EUR	480.1	Bacterial pneumonia	respiratory	0.861737
Ala81Thr (rs730881165)	EUR	433	Cerebrovascular disease	circulatory system	0.866163
Val122Ile (rs76992529)	AFR	561	Symptoms involving digestive system	digestive	0.866529
Val122Ile (rs76992529)	AFR	740.9	Osteoarthrosis NOS	musculoskeletal	0.867277
Ala81Thr (rs730881165)	EUR	396	Abnormal heart sounds	circulatory system	0.870988
Val122Ile (rs76992529)	AFR	569	Other disorders of intestine	digestive	0.871634
Val122Ile (rs76992529)	AFR	41	Bacterial infection NOS	infectious diseases	0.87266
Val122Ile (rs76992529)	AFR	306	Other mental disorder	mental disorders	0.886232
Val122Ile (rs76992529)	AFR	585	Renal failure	genitourinary	0.889378
Ala81Thr (rs730881165)	EUR	561	Symptoms involving digestive system	digestive	0.891402
Ala81Thr (rs730881165)	EUR	564.9	Personal history of diseases of digestive system	digestive	0.894103
Ala81Thr (rs730881165)	EUR	578	Gastrointestinal hemorrhage	digestive	0.904271
Val122Ile (rs76992529)	AFR	550	Abdominal hernia	digestive	0.913127
Val122Ile (rs76992529)	AFR	272.11	Hypercholesterolemia	endocrine/metabolic	0.918662
Val122Ile (rs76992529)	AFR	272	Disorders of lipoid metabolism	endocrine/metabolic	0.920675
Val122Ile (rs76992529)	AFR	272.1	Hyperlipidemia	endocrine/metabolic	0.920675
His90Asn (rs121918074)	CSA	396	Abnormal heart sounds	circulatory system	1
His90Asn (rs121918074)	CSA	401	Hypertension	circulatory system	1
His90Asn (rs121918074)	CSA	401.1	Essential hypertension	circulatory system	1
His90Asn (rs121918074)	CSA	401.2	Hypertensive heart and/or renal disease	circulatory system	1
Ala81Thr (rs730881165)	EUR	394.4	Acute rheumatic heart disease	circulatory system	1
Ala81Thr (rs730881165)	EUR	394.7	Disease of tricuspid valve	circulatory system	1
Ala81Thr (rs730881165)	EUR	395.6	Heart valve replaced	circulatory system	1
Ala81Thr (rs730881165)	EUR	411.41	Aneurysm and dissection of heart	circulatory system	1
Ala81Thr (rs730881165)	EUR	420	Carditis	circulatory system	1
Ala81Thr (rs730881165)	EUR	420.1	Myocarditis	circulatory system	1
Ala81Thr (rs730881165)	EUR	420.22	Chronic pericarditis	circulatory system	1
Ala81Thr (rs730881165)	EUR	425.11	Hypertrophic obstructive cardiomyopathy	circulatory system	1
Ala81Thr (rs730881165)	EUR	425.12	Other hypertrophic cardiomyopathy	circulatory system	1
Ala81Thr (rs730881165)	EUR	425.8	Other cardiomyopathy	circulatory system	1
Ala81Thr (rs730881165)	EUR	426.32	Left bundle branch block	circulatory system	1
Ala81Thr (rs730881165)	EUR	426.4	Anomalous atrioventricular excitation	circulatory system	1
Ala81Thr (rs730881165)	EUR	426.8	Other cardiac conduction disorders	circulatory system	1
Ala81Thr (rs730881165)	EUR	427.61	Supraventricular premature beats	circulatory system	1
Ala81Thr (rs730881165)	EUR	427.9	Palpitations	circulatory system	1
Ala81Thr (rs730881165)	EUR	429.1	Heart transplant/surgery	circulatory system	1
Ala81Thr (rs730881165)	EUR	429.2	Abnormal function study of cardiovascular system	circulatory system	1
Ala81Thr (rs730881165)	EUR	429.3	Symptoms involving cardiovascular system	circulatory system	1
Ala81Thr (rs730881165)	EUR	430.3	Subdural hemorrhage	circulatory system	1
Ala81Thr (rs730881165)	EUR	433.1	Occlusion and stenosis of precerebral arteries	circulatory system	1
Ala81Thr (rs730881165)	EUR	433.11	Occlusion of cerebral arteries, with cerebral infarction	circulatory system	1
Ala81Thr (rs730881165)	EUR	433.12	Cerebral atherosclerosis	circulatory system	1
Ala81Thr (rs730881165)	EUR	440.1	Atherosclerosis of renal artery	circulatory system	1
Ala81Thr (rs730881165)	EUR	440.9	Atherosclerosis of aorta	circulatory system	1
Ala81Thr (rs730881165)	EUR	442.2	Aneurysm of iliac artery	circulatory system	1
Ala81Thr (rs730881165)	EUR	444.1	Arterial embolism and thrombosis of lower extremity artery	circulatory system	1
Ala81Thr (rs730881165)	EUR	446	Polyarteritis nodosa and allied conditions	circulatory system	1
Ala81Thr (rs730881165)	EUR	446.4	Wegener's granulomatosis	circulatory system	1
Ala81Thr (rs730881165)	EUR	446.6	Polyarteritis nodosa	circulatory system	1
Ala81Thr (rs730881165)	EUR	446.9	Arteritis NOS	circulatory system	1
Ala81Thr (rs730881165)	EUR	448	Disease of capillaries	circulatory system	1
Ala81Thr (rs730881165)	EUR	451.2	Phlebitis and thrombophlebitis of lower extremities	circulatory system	1
Ala81Thr (rs730881165)	EUR	452	Other venous embolism and thrombosis	circulatory system	1
Ala81Thr (rs730881165)	EUR	456	Chronic venous insufficiency [CVI]	circulatory system	1
Ala81Thr (rs730881165)	EUR	457	Encounter for long-term (current) use of anticoagulants, antithrombotics, aspirin	circulatory system	1
Ala81Thr (rs730881165)	EUR	458.2	Iatrogenic hypotension	circulatory system	1
Ala81Thr (rs730881165)	EUR	459.1	Hemorrhage NOS	circulatory system	1
Ala81Thr (rs730881165)	EUR	747.11	Cardiac shunt/ heart septal defect	congenital anomalies	1
Ala81Thr (rs730881165)	EUR	747.2	Congenital anomalies of peripheral vascular system	congenital anomalies	1
Ala81Thr (rs730881165)	EUR	748	Anomalies of respiratory system, congenital	congenital anomalies	1
Ala81Thr (rs730881165)	EUR	749	Congenital anomalies of face and neck	congenital anomalies	1
Ala81Thr (rs730881165)	EUR	750	Digestive congenital anomalies	congenital anomalies	1
Ala81Thr (rs730881165)	EUR	750.11	Esophageal atresia/tracheoesophageal fistula	congenital anomalies	1
Ala81Thr (rs730881165)	EUR	750.13	Congenital anomalies of mouth/tongue	congenital anomalies	1
Ala81Thr (rs730881165)	EUR	750.14	Congenital anomalies of esophagus	congenital anomalies	1
Ala81Thr (rs730881165)	EUR	750.2	Lower gastrointestinal congenital anomalies	congenital anomalies	1
Ala81Thr (rs730881165)	EUR	750.21	Congenital anomalies of intestine	congenital anomalies	1
Ala81Thr (rs730881165)	EUR	750.22	Congenital anomaly of gallbladder, bile ducts, liver, pancreas	congenital anomalies	1
Ala81Thr (rs730881165)	EUR	751	Genitourinary congenital anomalies	congenital anomalies	1
Ala81Thr (rs730881165)	EUR	751.1	Congenital anomalies of genital organs	congenital anomalies	1
Ala81Thr (rs730881165)	EUR	751.11	Congenital anomalies of female genital organs	congenital anomalies	1
Ala81Thr (rs730881165)	EUR	751.22	Other specified congenital anomalies of kidney	congenital anomalies	1
Ala81Thr (rs730881165)	EUR	753	Congenital anomalies of the eye	congenital anomalies	1
Ala81Thr (rs730881165)	EUR	753.1	Congenital cataract and lens anomalies	congenital anomalies	1
Ala81Thr (rs730881165)	EUR	755	Congenital anomalies of limbs	congenital anomalies	1
Ala81Thr (rs730881165)	EUR	755.1	Congenital deformities of feet	congenital anomalies	1
Ala81Thr (rs730881165)	EUR	755.6	Other congenital anomalies of lower limb, including pelvic girdle	congenital anomalies	1
Ala81Thr (rs730881165)	EUR	755.61	Congenital hip dysplasia and deformity	congenital anomalies	1
Ala81Thr (rs730881165)	EUR	756.3	Congenital anomalies of muscle, tendon, fascia, and connective tissue	congenital anomalies	1
Ala81Thr (rs730881165)	EUR	758	Chromosomal anomalies and genetic disorders	congenital anomalies	1
Ala81Thr (rs730881165)	EUR	759	Other and unspecified congenital anomalies	congenital anomalies	1
Ala81Thr (rs730881165)	EUR	681.2	Cellulitis and abscess of face/neck	dermatologic	1
Ala81Thr (rs730881165)	EUR	681.7	Cellulitis and abscess of trunk	dermatologic	1
Ala81Thr (rs730881165)	EUR	686.3	Pilonidal cyst	dermatologic	1
Ala81Thr (rs730881165)	EUR	686.4	Pyogenic granuloma	dermatologic	1
Ala81Thr (rs730881165)	EUR	686.5	Pyoderma	dermatologic	1
Ala81Thr (rs730881165)	EUR	687.3	Changes in skin texture	dermatologic	1
Ala81Thr (rs730881165)	EUR	694.3	Vascular disorders of skin	dermatologic	1
Ala81Thr (rs730881165)	EUR	695	Erythematous conditions	dermatologic	1
Ala81Thr (rs730881165)	EUR	695.1	Toxic erythema	dermatologic	1
Ala81Thr (rs730881165)	EUR	695.2	Bullous dermatoses	dermatologic	1
Ala81Thr (rs730881165)	EUR	695.22	Pemphigus and pemphigoid	dermatologic	1
Ala81Thr (rs730881165)	EUR	695.3	Rosacea	dermatologic	1
Ala81Thr (rs730881165)	EUR	695.7	Prurigo and Lichen	dermatologic	1
Ala81Thr (rs730881165)	EUR	695.8	Other specified erythematous conditions	dermatologic	1
Ala81Thr (rs730881165)	EUR	696	Psoriasis and related disorders	dermatologic	1
Ala81Thr (rs730881165)	EUR	696.4	Psoriasis	dermatologic	1
Ala81Thr (rs730881165)	EUR	696.41	Psoriasis vulgaris	dermatologic	1
Ala81Thr (rs730881165)	EUR	696.42	Psoriatic arthropathy	dermatologic	1
Ala81Thr (rs730881165)	EUR	698	Pruritus and related conditions	dermatologic	1
Ala81Thr (rs730881165)	EUR	701.3	Circumscribed scleroderma	dermatologic	1
Ala81Thr (rs730881165)	EUR	701.4	Keloid scar	dermatologic	1
Ala81Thr (rs730881165)	EUR	702.2	Seborrheic keratosis	dermatologic	1
Ala81Thr (rs730881165)	EUR	703.1	Ingrowing nail	dermatologic	1
Ala81Thr (rs730881165)	EUR	704.1	Alopecia	dermatologic	1
Ala81Thr (rs730881165)	EUR	705.8	Hyperhidrosis	dermatologic	1
Ala81Thr (rs730881165)	EUR	707.1	Decubitus ulcer	dermatologic	1
Ala81Thr (rs730881165)	EUR	709.4	Polymyositis	dermatologic	1
Ala81Thr (rs730881165)	EUR	709.5	Dermatomyositis	dermatologic	1
Ala81Thr (rs730881165)	EUR	709.6	Other specified diffuse diseases of connective tissue	dermatologic	1
Ala81Thr (rs730881165)	EUR	709.7	Unspecified diffuse connective tissue disease	dermatologic	1
Ala81Thr (rs730881165)	EUR	947	Urticaria	dermatologic	1
Ala81Thr (rs730881165)	EUR	521.2	Dental abrasion, erosion and attrition	digestive	1
Ala81Thr (rs730881165)	EUR	522	Diseases of pulp and periapical tissues	digestive	1
Ala81Thr (rs730881165)	EUR	522.1	Pulpitis and necrosis of tooth pulp	digestive	1
Ala81Thr (rs730881165)	EUR	522.5	Periapical abscess	digestive	1
Ala81Thr (rs730881165)	EUR	523	Gingival and periodontal diseases	digestive	1
Ala81Thr (rs730881165)	EUR	523.3	Periodontitis (acute or chronic)	digestive	1
Ala81Thr (rs730881165)	EUR	523.31	Acute periodontitis	digestive	1
Ala81Thr (rs730881165)	EUR	523.32	Chronic periodontitis	digestive	1
Ala81Thr (rs730881165)	EUR	524	Dentofacial anomalies, including malocclusion	digestive	1
Ala81Thr (rs730881165)	EUR	524.3	Anomalies of tooth position/malocclusion	digestive	1
Ala81Thr (rs730881165)	EUR	525.2	Atrophy of edentulous alveolar ridge	digestive	1
Ala81Thr (rs730881165)	EUR	526	Diseases of the jaws	digestive	1
Ala81Thr (rs730881165)	EUR	526.1	Cysts of the jaws	digestive	1
Ala81Thr (rs730881165)	EUR	526.3	Anomalies of jaw size/symmetry	digestive	1
Ala81Thr (rs730881165)	EUR	526.4	Temporomandibular joint disorders	digestive	1
Ala81Thr (rs730881165)	EUR	526.41	Temporomandibular joint disorder, unspecified	digestive	1
Ala81Thr (rs730881165)	EUR	526.5	Inflammatory conditions of jaw	digestive	1
Ala81Thr (rs730881165)	EUR	527	Diseases of the salivary glands	digestive	1
Ala81Thr (rs730881165)	EUR	527.1	Hypertrophy of salivary gland	digestive	1
Ala81Thr (rs730881165)	EUR	527.2	Sialoadenitis	digestive	1
Ala81Thr (rs730881165)	EUR	527.8	Other specified diseases of the salivary glands	digestive	1
Ala81Thr (rs730881165)	EUR	528	Diseases of the oral soft tissues, excluding lesions specific for gingiva and tongue	digestive	1
Ala81Thr (rs730881165)	EUR	528.11	Stomatitis and mucositis (ulcerative)	digestive	1
Ala81Thr (rs730881165)	EUR	528.12	Oral aphthae	digestive	1
Ala81Thr (rs730881165)	EUR	528.3	Cellulitis and abscess of oral soft tissues	digestive	1
Ala81Thr (rs730881165)	EUR	528.4	Cysts of oral soft tissues	digestive	1
Ala81Thr (rs730881165)	EUR	528.41	Cyst of the salivary gland	digestive	1
Ala81Thr (rs730881165)	EUR	528.6	Leukoplakia of oral mucosa	digestive	1
Ala81Thr (rs730881165)	EUR	529	Diseases and other conditions of the tongue	digestive	1
Ala81Thr (rs730881165)	EUR	530.14	Reflux esophagitis	digestive	1
Ala81Thr (rs730881165)	EUR	530.3	Stricture and stenosis of esophagus	digestive	1
Ala81Thr (rs730881165)	EUR	530.6	Diverticulum of esophagus, acquired	digestive	1
Ala81Thr (rs730881165)	EUR	530.7	Gastroesophageal laceration-hemorrhage syndrome	digestive	1
Ala81Thr (rs730881165)	EUR	531.4	Peptic ulcer, site unspecified	digestive	1
Ala81Thr (rs730881165)	EUR	535.2	Atrophic gastritis	digestive	1
Ala81Thr (rs730881165)	EUR	536	Disorders of function of stomach	digestive	1
Ala81Thr (rs730881165)	EUR	536.8	Dyspepsia and other specified disorders of function of stomach	digestive	1
Ala81Thr (rs730881165)	EUR	550.5	Ventral hernia	digestive	1
Ala81Thr (rs730881165)	EUR	556.1	Ulceration of intestine	digestive	1
Ala81Thr (rs730881165)	EUR	559	Ileostomy status	digestive	1
Ala81Thr (rs730881165)	EUR	560.1	Paralytic ileus	digestive	1
Ala81Thr (rs730881165)	EUR	560.2	Impaction of intestine	digestive	1
Ala81Thr (rs730881165)	EUR	564.8	Abnormal findings on exam of gastrointestinal tract/ abdominal area	digestive	1
Ala81Thr (rs730881165)	EUR	569.1	Toxic gastroenteritis and colitis	digestive	1
Ala81Thr (rs730881165)	EUR	571	Chronic liver disease and cirrhosis	digestive	1
Ala81Thr (rs730881165)	EUR	571.51	Cirrhosis of liver without mention of alcohol	digestive	1
Ala81Thr (rs730881165)	EUR	571.6	Primary biliary cirrhosis	digestive	1
Ala81Thr (rs730881165)	EUR	573.2	Liver replaced by transplant	digestive	1
Ala81Thr (rs730881165)	EUR	573.7	Abnormal results of function study of liver	digestive	1
Ala81Thr (rs730881165)	EUR	574.11	Cholelithiasis with acute cholecystitis	digestive	1
Ala81Thr (rs730881165)	EUR	575.2	Obstruction of bile duct	digestive	1
Ala81Thr (rs730881165)	EUR	575.6	Cholesterolosis of gallbladder	digestive	1
Ala81Thr (rs730881165)	EUR	575.7	Other disorders of gallbladder	digestive	1
Ala81Thr (rs730881165)	EUR	575.9	Nonspecific abnormal findings on radiological and other examination of biliary tract	digestive	1
Ala81Thr (rs730881165)	EUR	577.2	Chronic pancreatitis	digestive	1
Ala81Thr (rs730881165)	EUR	577.3	Cyst and pseudocyst of pancreas	digestive	1
Ala81Thr (rs730881165)	EUR	578.1	Hematemesis	digestive	1
Ala81Thr (rs730881165)	EUR	579.8	Nonspecific abnormal findings in stool contents	digestive	1
Ala81Thr (rs730881165)	EUR	240	Simple and unspecified goiter	endocrine/metabolic	1
Ala81Thr (rs730881165)	EUR	241.1	Nontoxic uninodular goiter	endocrine/metabolic	1
Ala81Thr (rs730881165)	EUR	242.1	Graves' disease	endocrine/metabolic	1
Ala81Thr (rs730881165)	EUR	242.2	Toxic multinodular goiter	endocrine/metabolic	1
Ala81Thr (rs730881165)	EUR	244	Hypothyroidism	endocrine/metabolic	1
Ala81Thr (rs730881165)	EUR	244.1	Secondary hypothyroidism	endocrine/metabolic	1
Ala81Thr (rs730881165)	EUR	244.4	Hypothyroidism NOS	endocrine/metabolic	1
Ala81Thr (rs730881165)	EUR	245	Thyroiditis	endocrine/metabolic	1
Ala81Thr (rs730881165)	EUR	245.1	Thyroiditis, acute and subacute	endocrine/metabolic	1
Ala81Thr (rs730881165)	EUR	245.2	Chronic thyroiditis	endocrine/metabolic	1
Ala81Thr (rs730881165)	EUR	245.21	Chronic lymphocytic thyroiditis	endocrine/metabolic	1
Ala81Thr (rs730881165)	EUR	246	Other disorders of thyroid	endocrine/metabolic	1
Ala81Thr (rs730881165)	EUR	246.7	Abnormal results of function study of thyroid	endocrine/metabolic	1
Ala81Thr (rs730881165)	EUR	250	Diabetes mellitus	endocrine/metabolic	1
Ala81Thr (rs730881165)	EUR	250.1	Type 1 diabetes	endocrine/metabolic	1
Ala81Thr (rs730881165)	EUR	250.11	Type 1 diabetes with ketoacidosis	endocrine/metabolic	1
Ala81Thr (rs730881165)	EUR	250.12	Type 1 diabetes with renal manifestations	endocrine/metabolic	1
Ala81Thr (rs730881165)	EUR	250.2	Type 2 diabetes	endocrine/metabolic	1
Ala81Thr (rs730881165)	EUR	250.21	Type 2 diabetes with ketoacidosis	endocrine/metabolic	1
Ala81Thr (rs730881165)	EUR	250.5	Glycosuria or Acetonuria	endocrine/metabolic	1
Ala81Thr (rs730881165)	EUR	251	Other disorders of pancreatic internal secretion	endocrine/metabolic	1
Ala81Thr (rs730881165)	EUR	251.1	Hypoglycemia	endocrine/metabolic	1
Ala81Thr (rs730881165)	EUR	252	Disorders of parathyroid gland	endocrine/metabolic	1
Ala81Thr (rs730881165)	EUR	252.2	Hypoparathyroidism	endocrine/metabolic	1
Ala81Thr (rs730881165)	EUR	253	Disorders of the pituitary gland and its hypothalamic control	endocrine/metabolic	1
Ala81Thr (rs730881165)	EUR	253.1	Pituitary hyperfunction	endocrine/metabolic	1
[truncated: 7,069 more rows]
