# Supplementary material for: Clinical spectrum of Transthyretin amyloidogenic mutations among diverse population origins
Source: Hum Genomics. 2024 Mar 25;18:31. doi: 10.1186/s40246-024-00596-7 (PMC10962184; doi:10.1186/s40246-024-00596-7)
Supplement: Supplementary file 6 — Supplementary Material 6 [file 40246_2024_596_MOESM6_ESM.xlsx]

## Sheet: Supplemental Table 6
Supplementary Table 6: Enrichment analysis of health categories with respect to phecodes investigated across TTR mutations and ancestry groups. Expected phecodes are those that would been associated in case of no enrichment. Overrepresentation tests were conducted with respect to ancestry-specific associations reaching nominal significance. Information about fold-enrichment and p value are report…
Mutation	Ancestry	Category	Phecodes associated in the category	Total phecodes associated	Phecodes tested in the category	Total phecodes tested	Expected phecodes associated in the category	Enrichment	P	FDR q
Ala81Thr (rs730881165)	EAS	Circulatory system	2	20	57	608	1.875	1.06667	0.575457	0.66341
		Endocrine/Metabolic	5	20	34	608	1.11842	4.47059	0.00342743	0.0402
		Injuries & poisonings	3	20	39	608	1.28289	2.33846	0.130319	0.3685
		Mental disorders	2	20	27	608	0.888158	2.25185	0.221161	0.481968
		Neoplasms	2	20	62	608	2.03947	-1.01974	0.665981	0.666
		Neurological	3	20	24	608	0.789474	3.8	0.0396139	0.1675
		Pregnancy complications	3	20	18	608	0.592105	5.06667	0.0181385	0.124429
	EUR	Circulatory system	10	40	136	1342	4.05365	2.46691	0.00485423	0.0558333
		Dermatologic	1	40	66	1342	1.96721	-1.96721	0.404322	0.587959
		Digestive	1	40	142	1342	4.23249	-4.23249	0.0626514	0.222158
		Endocrine/Metabolic	2	40	101	1342	3.01043	-1.50522	0.408724	0.587959
		Genitourinary	2	40	134	1342	3.99404	-1.99702	0.219397	0.481968
		Infectious diseases	1	40	42	1342	1.25186	-1.25186	0.641345	0.666
		Injuries & poisonings	1	40	99	1342	2.95082	-2.95082	0.190801	0.459429
		Mental disorders	5	40	58	1342	1.72876	2.89224	0.026079	0.124429
		Musculoskeletal	4	40	97	1342	2.89121	1.38351	0.326716	0.570317
		Neoplasms	2	40	113	1342	3.36811	-1.68405	0.330229	0.570317
		Pregnancy complications	2	40	32	1342	0.9538	2.09687	0.246601	0.488706
		Respiratory	7	40	65	1342	1.93741	3.61308	0.00236068	0.0402
		Sense organs	1	40	88	1342	2.62295	-2.62295	0.248006	0.488706
		Symptoms	1	40	29	1342	0.864382	1.1569	0.588092	0.66341
His90Asn rs121918074	CSA	Dermatologic	2	2	15	420	0.0714286	28	0.00119332	0.0402
	EUR	Congenital anomalies	1	29	34	1322	0.74584	1.34077	0.534119	0.66341
		Dermatologic	1	29	69	1322	1.51362	-1.51362	0.546943	0.66341
		Digestive	2	29	134	1322	2.93949	-1.46974	0.423131	0.587959
		Endocrine/Metabolic	3	29	94	1322	2.06203	1.45488	0.34058	0.570317
		Genitourinary	4	29	140	1322	3.0711	1.30246	0.369283	0.587959
		Injuries & poisonings	5	29	100	1322	2.19365	2.27931	0.0619888	0.222158
		Musculoskeletal	2	29	93	1322	2.04009	-1.02005	0.665646	0.666
		Neoplasms	8	29	118	1322	2.5885	3.09059	0.00275257	0.0402
		Neurological	1	29	64	1322	1.40393	-1.40393	0.585639	0.66341
		Respiratory	2	29	66	1322	1.44781	1.3814	0.429991	0.587959
	MID	Circulatory system	3	23	54	512	2.42578	1.23671	0.44514	0.589863
		Digestive	8	23	83	512	3.72852	2.14563	0.0209144	0.124429
		Genitourinary	2	23	72	512	3.23438	-1.61719	0.347909	0.570317
		Injuries & poisonings	1	23	30	512	1.34766	-1.34766	0.604002	0.66341
		Mental disorders	3	23	10	512	0.449219	6.67826	0.00775344	0.0765714
		Musculoskeletal	1	23	40	512	1.79688	-1.79688	0.448955	0.589863
		Neoplasms	2	23	32	512	1.4375	1.3913	0.428886	0.587959
		Symptoms	3	23	15	512	0.673828	4.45217	0.0253343	0.124429
Val122Ile rs76992529	AFR	Circulatory system	9	31	128	1307	3.03596	2.96447	0.00195013	0.0402
		Congenital anomalies	2	31	34	1307	0.806427	2.48008	0.191585	0.459429
		Dermatologic	1	31	64	1307	1.51798	-1.51798	0.54558	0.66341
		Digestive	5	31	138	1307	3.27314	1.52758	0.222873	0.481968
		Genitourinary	3	31	138	1307	3.27314	-1.09105	0.582555	0.66341
		Hematopoietic	4	31	38	1307	0.901301	4.43803	0.0108818	0.092125
		Injuries & poisonings	3	31	87	1307	2.0635	1.45384	0.340983	0.570317
		Musculoskeletal	2	31	89	1307	2.11094	-1.05547	0.645576	0.666
		Neurological	1	31	59	1307	1.39939	-1.39939	0.587369	0.66341
		Pregnancy complications	1	31	38	1307	0.901301	1.10951	0.603662	0.66341
	AMR	Dermatologic	1	3	21	455	0.138462	7.22222	0.132447	0.3685
		Neplasms	2	3	39	455	0.257143	7.77778	0.020351	0.124429
	CSA	Digestive	1	9	85	622	1.2299	-1.2299	0.645826	0.666
		Genitourinary	3	9	51	622	0.737942	4.06536	0.0306759	0.138467
		Injuries & poisonings	1	9	36	622	0.5209	1.91975	0.417352	0.587959
		Musculoskeletal	2	9	48	622	0.694534	2.87963	0.148302	0.381385
		Neoplasms	2	9	43	622	0.622186	3.21447	0.123325	0.3685
	EUR	Circulatory system	1	12	115	1121	1.23104	-1.23104	0.646852	0.666
		Digestive	2	12	130	1121	1.39161	1.43718	0.414071	0.587959
		Genitourinary	2	12	114	1121	1.22034	1.63889	0.349033	0.570317
		Musculoskeletal	2	12	86	1121	0.920607	2.17248	0.233345	0.487844
		Neoplasms	3	12	97	1121	1.03836	2.88918	0.0778259	0.2613
		Neurological	2	12	51	1121	0.545941	3.6634	0.100106	0.319048
	MID	Dermatologic	2	10	30	721	0.416089	4.80667	0.0612121	0.222158
		Digestive	3	10	98	721	1.35922	2.20714	0.143343	0.381385
		Genitourinary	4	10	88	721	1.22053	3.27727	0.0244244	0.124429
		Neurological	1	10	25	721	0.346741	2.884	0.298937	0.570317
