# Supplementary material for: Clinical spectrum of Transthyretin amyloidogenic mutations among diverse population origins
Source: Hum Genomics. 2024 Mar 25;18:31. doi: 10.1186/s40246-024-00596-7 (PMC10962184; doi:10.1186/s40246-024-00596-7)
Supplement: Supplementary file 7 — Supplementary Material 7 [file 40246_2024_596_MOESM7_ESM.xlsx]

## Sheet: Supplementary Table 7
Supplementary Table 7: Results of the cross-ancestry metanalysis. Information about mutation (rsID), phecode, phenotypic domain (Domain, sum of the individual study weights (Weight), Z score, metanalysis p value, summary of effect direction for each study (ancestry order: AFR, AMR, CSA, EAS, EUR, and MID), I^2 statistic which measures heterogeneity on scale of 0-100% (HetISq), chi-squared statist…
Mutation	Phecode	Description	Category	Weight	Zscore	P-value	Direction	HetISq	HetChiSq	HetDf	HetPVal
Val122Ile (rs76992529)	351	Other peripheral nerve disorders	neurological	523.15	2.857	0.004276	+???+?	0	0.156	1	0.6932
Val122Ile (rs76992529)	747.1	Cardiac congenital anomalies	congenital anomalies	99.15	2.824	0.004746	+???+?	61	2.562	1	0.1095
Val122Ile (rs76992529)	626.13	Irregular menstrual cycle	genitourinary	39.42	2.743	0.00609	????++	0	0.165	1	0.6848
Val122Ile (rs76992529)	747	Cardiac and circulatory congenital anomalies	congenital anomalies	107.1	2.716	0.006616	+???+?	31	1.449	1	0.2287
Val122Ile (rs76992529)	714.1	Rheumatoid arthritis	musculoskeletal	27.61	2.701	0.006913	??+??+	63.1	2.711	1	0.09963
Val122Ile (rs76992529)	714	Rheumatoid arthritis and other inflammatory polyarthropathies	musculoskeletal	27.61	2.701	0.006913	??+??+	63.1	2.711	1	0.09963
Ala81Thr (rs730881165)	532	Dysphagia	digestive	282.62	2.679	0.007389	???++?	0	0.831	1	0.3621
Val122Ile (rs76992529)	565.1	Anal and rectal polyp	digestive	286.12	2.46	0.01389	+???+?	25.9	1.349	1	0.2455
Val122Ile (rs76992529)	625	Pain and other symptoms associated with female genital organs	genitourinary	118.38	2.277	0.02276	+???+?	0	0.167	1	0.6832
Val122Ile (rs76992529)	727	Other disorders of synovium, tendon, and bursa	musculoskeletal	406.01	2.261	0.02377	+????+	12.6	1.144	1	0.2849
Val122Ile (rs76992529)	395.2	Nonrheumatic aortic valve disorders	circulatory system	115.06	2.136	0.03264	+???+?	0	0.054	1	0.816
Val122Ile (rs76992529)	395.6	Heart valve replaced	circulatory system	55.81	2.11	0.0349	+???+?	15.1	1.177	1	0.2779
Val122Ile (rs76992529)	530.2	Esophageal bleeding (varices/hemorrhage)	digestive	99.38	2.077	0.03784	+???+?	0	0.611	1	0.4345
Val122Ile (rs76992529)	747.13	Congenital anomalies of great vessels	congenital anomalies	47.68	2.045	0.04086	+???+?	24.6	1.326	1	0.2496
Val122Ile (rs76992529)	565	Anal and rectal conditions	digestive	670.56	2.028	0.04256	+???+?	0	0.73	1	0.3928
Val122Ile (rs76992529)	625.1	Dyspareunia	genitourinary	35.84	2.015	0.04388	+???+?	0	0.878	1	0.3488
Val122Ile (rs76992529)	626.8	Infertility, female	genitourinary	98.68	2.015	0.04393	+???+?	78.8	4.712	1	0.02996
Ala81Thr (rs730881165)	430.2	Intracerebral hemorrhage	circulatory system	23.96	1.858	0.06311	???++?	74.8	3.974	1	0.0462
Val122Ile (rs76992529)	395	Heart valve disorders	circulatory system	259.78	1.841	0.06565	+???+?	0	0.014	1	0.9051
Ala81Thr (rs730881165)	430	Intracranial hemorrhage	circulatory system	75.64	1.788	0.0737	???++?	79.8	4.96	1	0.02594
Val122Ile (rs76992529)	327.3	Sleep apnea	neurological	216.32	1.776	0.07572	+????+	55.5	2.246	1	0.1339
Val122Ile (rs76992529)	348	Other conditions of brain	neurological	59.75	1.731	0.08348	+???+?	69.5	3.275	1	0.07035
Val122Ile (rs76992529)	501	Pneumonitis due to inhalation of food or vomitus	respiratory	51.84	1.702	0.08869	+???+?	24.6	1.327	1	0.2494
Val122Ile (rs76992529)	573	Other disorders of liver	digestive	212.6	1.701	0.08902	+?+??+	59.6	4.945	2	0.08435
Ala81Thr (rs730881165)	320	Meningitis	neurological	27.95	1.699	0.08928	???++?	77.2	4.378	1	0.03641
Val122Ile (rs76992529)	276	Disorders of fluid, electrolyte, and acid-base balance	endocrine/metabolic	481.71	1.673	0.0944	+???+?	0	0.077	1	0.782
Val122Ile (rs76992529)	366	Cataract	sense organs	1270.94	1.606	0.1084	+?+???	0	0.007	1	0.9326
Val122Ile (rs76992529)	727.1	Synovitis and tenosynovitis	musculoskeletal	212.28	1.583	0.1134	+????+	50.3	2.01	1	0.1563
Val122Ile (rs76992529)	599.3	Dysuria	genitourinary	95.08	1.564	0.1179	+?+???	57.1	2.329	1	0.127
Val122Ile (rs76992529)	411.9	Other acute and subacute forms of ischemic heart disease	circulatory system	72.31	1.561	0.1186	+?+???	0	0.14	1	0.7086
Val122Ile (rs76992529)	276.5	Hypovolemia	endocrine/metabolic	201.53	1.529	0.1262	+???+?	0	0.792	1	0.3736
Val122Ile (rs76992529)	366.2	Senile cataract	sense organs	419.72	1.523	0.1278	+?+???	0	0.266	1	0.6058
Val122Ile (rs76992529)	278.1	Obesity	endocrine/metabolic	712.99	1.472	0.1411	+????+	0	0.675	1	0.4112
Val122Ile (rs76992529)	214	Lipoma	neoplasms	318.94	1.469	0.1417	+-????	86.9	7.619	1	0.005777
Val122Ile (rs76992529)	327	Sleep disorders	neurological	258.76	1.468	0.1421	+????+	44.1	1.79	1	0.181
Val122Ile (rs76992529)	585.1	Acute renal failure	genitourinary	413.04	1.444	0.1488	+???+?	0	0.297	1	0.5858
Val122Ile (rs76992529)	531	Peptic ulcer (excl. esophageal)	digestive	352.69	1.381	0.1671	+???+?	0	0.111	1	0.7386
Val122Ile (rs76992529)	427.2	Atrial fibrillation and flutter	circulatory system	306.45	1.378	0.1683	+?+???	14.3	1.167	1	0.2799
Val122Ile (rs76992529)	610.8	Other specified benign mammary dysplasias	genitourinary	39.77	1.349	0.1773	+????+	81	5.259	1	0.02183
Val122Ile (rs76992529)	278	Overweight, obesity and other hyperalimentation	endocrine/metabolic	723.65	1.339	0.1805	+????+	0	0.762	1	0.3828
Val122Ile (rs76992529)	535.6	Duodenitis	digestive	364.15	1.338	0.181	-???++	61.5	5.201	2	0.07422
Val122Ile (rs76992529)	726	Peripheral enthesopathies and allied syndromes	musculoskeletal	708.02	1.33	0.1836	+???+?	0	0.034	1	0.8528
Val122Ile (rs76992529)	626.1	Irregular menstrual cycle/bleeding	genitourinary	302.58	1.279	0.2008	????++	0	0.662	1	0.416
Ala81Thr (rs730881165)	342	Hemiplegia	neurological	95.42	1.256	0.209	???++?	82.2	5.616	1	0.0178
Val122Ile (rs76992529)	531.3	Duodenal ulcer	digestive	131	1.244	0.2136	+???+?	7.4	1.08	1	0.2987
Val122Ile (rs76992529)	858	Complication of internal orthopedic device	injuries & poisonings	150.35	1.242	0.2142	+???+?	0	0.295	1	0.5873
Val122Ile (rs76992529)	401.1	Essential hypertension	circulatory system	3704.2	1.239	0.2153	+-??++	0	2.858	3	0.4141
Val122Ile (rs76992529)	740	Osteoarthrosis	musculoskeletal	1035.35	1.214	0.2247	-?+?++	62.7	8.04	3	0.0452
Val122Ile (rs76992529)	626	Disorders of menstruation and other abnormal bleeding from female genital tract	genitourinary	1076.96	1.208	0.2272	+???++	0	1.635	2	0.4415
Val122Ile (rs76992529)	401	Hypertension	circulatory system	3718.81	1.18	0.2381	+-??++	0	2.895	3	0.4081
Ala81Thr (rs730881165)	661	Fetal distress and abnormal forces of labor	pregnancy complications	86.96	1.175	0.2401	???++?	72.4	3.619	1	0.05713
Val122Ile (rs76992529)	681.3	Cellulitis and abscess of arm/hand	dermatologic	138.4	1.162	0.2452	+????+	60.1	2.505	1	0.1135
Ala81Thr (rs730881165)	401	Hypertension	circulatory system	2772.18	1.147	0.2515	???++?	0	0.603	1	0.4376
Ala81Thr (rs730881165)	276.12	Hyposmolality and/or hyponatremia	endocrine/metabolic	91.48	1.139	0.2549	???++?	72	3.57	1	0.05882
Val122Ile (rs76992529)	740.9	Osteoarthrosis NOS	musculoskeletal	648.28	1.137	0.2555	-?+?++	50.4	6.043	3	0.1096
Val122Ile (rs76992529)	803	Fracture of upper limb	injuries & poisonings	204.12	1.089	0.2761	+???+?	0	0.037	1	0.8474
Ala81Thr (rs730881165)	317.1	Alcoholism	mental disorders	442	-1.079	0.2807	???+-?	86.1	7.191	1	0.007325
Ala81Thr (rs730881165)	535	Gastritis and duodenitis	digestive	1233.83	1.021	0.3074	???++?	22.4	1.288	1	0.2564
Ala81Thr (rs730881165)	401.1	Essential hypertension	circulatory system	2762.51	1.017	0.3093	???++?	0	0.648	1	0.4209
Val122Ile (rs76992529)	204.4	Multiple myeloma	neoplasms	75.53	0.999	0.3179	+?+???	82.8	5.804	1	0.01599
Ala81Thr (rs730881165)	785	Abdominal pain	symptoms	1635.72	0.973	0.3305	???++?	0	0.53	1	0.4664
Val122Ile (rs76992529)	614.1	Pelvic peritoneal adhesions, female (postoperative) (postinfection)	genitourinary	217.69	0.918	0.3586	+???+?	52.1	2.089	1	0.1484
Val122Ile (rs76992529)	317.1	Alcoholism	mental disorders	410.6	0.908	0.3637	+???+?	0	0.005	1	0.9425
Val122Ile (rs76992529)	204	Leukemia	neoplasms	87.37	0.906	0.3648	+?+???	83.2	5.938	1	0.01482
Val122Ile (rs76992529)	740.1	Osteoarthritis; localized	musculoskeletal	465.96	0.903	0.3666	+???+?	0	0.129	1	0.7198
Val122Ile (rs76992529)	522	Diseases of pulp and periapical tissues	digestive	126.66	0.889	0.3741	+????+	78.5	4.66	1	0.03088
Val122Ile (rs76992529)	244.4	Hypothyroidism NOS	endocrine/metabolic	242.23	0.877	0.3804	+?+???	50.9	2.038	1	0.1534
Val122Ile (rs76992529)	726.1	Enthesopathy	musculoskeletal	313.88	0.871	0.3835	+???+?	0	0.542	1	0.4617
Val122Ile (rs76992529)	8	Intestinal infection	infectious diseases	489.37	0.863	0.3883	+???+?	0	0.509	1	0.4754
Val122Ile (rs76992529)	550	Abdominal hernia	digestive	1861.21	0.817	0.4138	+???++	0	0.757	2	0.6848
Val122Ile (rs76992529)	418	Nonspecific chest pain	circulatory system	1434.49	-0.787	0.4315	-?+??+	48.2	3.859	2	0.1452
Val122Ile (rs76992529)	599	Other symptoms/disorders or the urinary system	genitourinary	508.59	0.78	0.4354	+?+???	44.7	1.808	1	0.1788
Val122Ile (rs76992529)	530.12	Ulcer of esophagus	digestive	130.58	0.775	0.438	-???+?	37.1	1.589	1	0.2075
Val122Ile (rs76992529)	214.1	Lipoma of skin and subcutaneous tissue	neoplasms	250.47	0.77	0.441	+-????	86.3	7.277	1	0.006985
Val122Ile (rs76992529)	318	Tobacco use disorder	mental disorders	656.41	0.701	0.483	+???+?	0	0.093	1	0.7601
Val122Ile (rs76992529)	706.2	Sebaceous cyst	dermatologic	333.45	-0.695	0.4871	-???+?	72.7	3.664	1	0.05559
Val122Ile (rs76992529)	427	Cardiac dysrhythmias	circulatory system	703.57	0.676	0.4991	+?+???	9.3	1.102	1	0.2938
Val122Ile (rs76992529)	198.1	Secondary malignancy of lymph nodes	neoplasms	158.33	0.673	0.501	-???+?	40	1.666	1	0.1968
Val122Ile (rs76992529)	530.11	GERD	digestive	1039.57	-0.644	0.5195	-???+?	27.8	1.385	1	0.2393
Val122Ile (rs76992529)	530	Diseases of esophagus	digestive	1403.28	0.635	0.5255	-???+?	73.6	3.781	1	0.05183
Ala81Thr (rs730881165)	535.6	Duodenitis	digestive	401.03	0.63	0.5287	???++?	68.3	3.151	1	0.0759
Val122Ile (rs76992529)	411	Ischemic Heart Disease	circulatory system	1309.49	-0.625	0.5319	-?+?+?	59.2	4.905	2	0.08608
Val122Ile (rs76992529)	594.8	Renal colic	genitourinary	71.51	0.611	0.5415	-????+	73	3.707	1	0.05418
Val122Ile (rs76992529)	272	Disorders of lipoid metabolism	endocrine/metabolic	1496.31	0.61	0.5418	+?+??+	0	1.364	2	0.5056
Val122Ile (rs76992529)	272.1	Hyperlipidemia	endocrine/metabolic	1496.31	0.61	0.5418	+?+??+	0	1.364	2	0.5056
Val122Ile (rs76992529)	411.2	Myocardial infarction	circulatory system	328.91	-0.599	0.549	-?+???	61.8	2.619	1	0.1056
Val122Ile (rs76992529)	317	Alcohol-related disorders	mental disorders	528.01	0.594	0.5527	+???+?	0	0.026	1	0.8728
Val122Ile (rs76992529)	738.4	Acquired spondylolisthesis	musculoskeletal	107.28	0.58	0.5617	-???+?	71	3.45	1	0.06327
Ala81Thr (rs730881165)	317	Alcohol-related disorders	mental disorders	631.54	0.574	0.5662	???++?	77.5	4.437	1	0.03518
Ala81Thr (rs730881165)	851	Complications of transplants and reattached limbs	injuries & poisonings	851.65	0.54	0.5895	???++?	72.5	3.635	1	0.05659
Val122Ile (rs76992529)	562.1	Diverticulosis	digestive	915.34	0.486	0.627	+???-?	14.4	1.168	1	0.2799
Val122Ile (rs76992529)	562	Diverticulosis and diverticulitis	digestive	915.34	0.486	0.627	+???-?	14.4	1.168	1	0.2799
Val122Ile (rs76992529)	550.2	Diaphragmatic hernia	digestive	1125.13	0.464	0.6428	-???++	57.3	4.679	2	0.09636
Val122Ile (rs76992529)	535	Gastritis and duodenitis	digestive	1514.52	0.453	0.6507	-???++	0	1.773	2	0.4121
Val122Ile (rs76992529)	773	Pain in limb	symptoms	360.09	0.45	0.6527	-???+?	30.7	1.443	1	0.2297
Val122Ile (rs76992529)	455	Hemorrhoids	circulatory system	1036.57	0.434	0.6641	-???+?	4.4	1.046	1	0.3065
Val122Ile (rs76992529)	411.8	Other chronic ischemic heart disease, unspecified	circulatory system	1075.79	-0.431	0.6667	-?+?+?	62.4	5.325	2	0.06978
Val122Ile (rs76992529)	198	Secondary malignant neoplasm	neoplasms	367.23	-0.429	0.6678	-???+?	64.6	2.827	1	0.09271
Val122Ile (rs76992529)	619	Noninflammatory female genital disorders	genitourinary	464.55	-0.425	0.6705	-????+	63.4	2.73	1	0.09848
Ala81Thr (rs730881165)	655	Known or suspected fetal abnormality affecting management of mother	pregnancy complications	145.35	0.401	0.6886	???+-?	77	4.356	1	0.03688
Val122Ile (rs76992529)	571.5	Other chronic nonalcoholic liver disease	digestive	107.1	0.381	0.7031	-????+	78.6	4.678	1	0.03055
Val122Ile (rs76992529)	197	Chemotherapy	neoplasms	492.07	-0.375	0.7074	-???+?	55.1	2.228	1	0.1355
Val122Ile (rs76992529)	339	Other headache syndromes	neurological	534.25	0.375	0.7079	-???+?	0	0.94	1	0.3322
Val122Ile (rs76992529)	1002	Symptoms concerning nutrition, metabolism, and development	injuries & poisonings	258.27	0.371	0.7103	-?+???	69.1	3.239	1	0.07189
Ala81Thr (rs730881165)	276	Disorders of fluid, electrolyte, and acid-base balance	endocrine/metabolic	458.59	-0.368	0.7126	???+-?	74.4	3.908	1	0.04805
Val122Ile (rs76992529)	433.2	Occlusion of cerebral arteries	circulatory system	275.26	-0.362	0.7172	-???+?	70.5	3.391	1	0.06553
Val122Ile (rs76992529)	459.9	Circulatory disease NEC	circulatory system	884.56	0.338	0.7353	-?+?+?	33.3	2.997	2	0.2235
Val122Ile (rs76992529)	459	Other disorders of circulatory system	circulatory system	888.15	0.336	0.7372	-?+?+?	33.1	2.991	2	0.2242
Val122Ile (rs76992529)	306	Other mental disorder	mental disorders	1168.3	-0.333	0.7388	-?+?-?	0	1.784	2	0.4099
Val122Ile (rs76992529)	411.3	Angina pectoris	circulatory system	495.19	-0.332	0.74	-?+???	35.8	1.557	1	0.2121
Val122Ile (rs76992529)	272.11	Hypercholesterolemia	endocrine/metabolic	1869.55	0.308	0.7583	+?+?-+	0	1.918	3	0.5895
Val122Ile (rs76992529)	585	Renal failure	genitourinary	782.01	0.305	0.7603	-???+?	0	0.807	1	0.369
Ala81Thr (rs730881165)	214	Lipoma	neoplasms	240.43	0.304	0.7615	???+-?	76.3	4.212	1	0.04014
Val122Ile (rs76992529)	706	Diseases of sebaceous glands	dermatologic	337.3	-0.292	0.7702	-???+?	61.1	2.569	1	0.109
Ala81Thr (rs730881165)	1011	Complications of surgical and medical procedures	injuries & poisonings	185.84	-0.289	0.7725	???+-?	83.3	5.974	1	0.01452
Val122Ile (rs76992529)	411.4	Coronary atherosclerosis	circulatory system	478.8	0.28	0.7796	-?+???	0	0.622	1	0.4304
Val122Ile (rs76992529)	530.1	Esophagitis, GERD and related diseases	digestive	1309.42	0.278	0.781	-???+?	81.6	5.434	1	0.01975
Val122Ile (rs76992529)	561	Symptoms involving digestive system	digestive	469.8	0.272	0.7858	-?+???	65	2.854	1	0.09114
Ala81Thr (rs730881165)	578	Gastrointestinal hemorrhage	digestive	943.65	0.268	0.7887	???+-?	26.3	1.357	1	0.2441
Val122Ile (rs76992529)	614	Inflammatory diseases of female pelvic organs	genitourinary	396.12	0.248	0.804	-???+?	37.1	1.589	1	0.2075
Val122Ile (rs76992529)	564	Functional digestive disorders	digestive	1442.16	-0.216	0.8294	+???-?	0	0.817	1	0.3661
Val122Ile (rs76992529)	612.2	Hypertrophy of breast (Gynecomastia)	genitourinary	55.74	0.215	0.8301	-?+???	85.4	6.849	1	0.008868
Val122Ile (rs76992529)	619.1	Noninflammatory disorders of ovary, fallopian tube, and broad ligament	genitourinary	212.71	-0.183	0.8549	-????+	80.9	5.233	1	0.02217
Val122Ile (rs76992529)	760	Back pain	symptoms	919.99	0.145	0.8848	-???+?	0	0.619	1	0.4316
Val122Ile (rs76992529)	785	Abdominal pain	symptoms	2389.33	0.145	0.885	-?+?++	0	2.836	3	0.4176
Val122Ile (rs76992529)	735	Acquired foot deformities	musculoskeletal	367.85	0.107	0.9146	-???+?	45.2	1.825	1	0.1768
Val122Ile (rs76992529)	433	Cerebrovascular disease	circulatory system	462.74	0.081	0.9352	-???+?	36.6	1.577	1	0.2092
Ala81Thr (rs730881165)	578.9	Hemorrhage of gastrointestinal tract	digestive	298.23	-0.064	0.9492	???+-?	72.7	3.667	1	0.05549
Val122Ile (rs76992529)	963	Poisoning by primarily systemic agents	injuries & poisonings	123.05	0.058	0.9534	-???+?	73.1	3.718	1	0.05384
Val122Ile (rs76992529)	1019	Other ill-defined and unknown causes of morbidity and mortality	injuries & poisonings	852.97	0.033	0.9737	-???+?	0	0.756	1	0.3845
Val122Ile (rs76992529)	628	Ovarian cyst	genitourinary	204.37	0.033	0.974	-????+	79.6	4.907	1	0.02675
Ala81Thr (rs730881165)	819	Skull and face fracture and other intercranial injury	injuries & poisonings	158.44	-0.024	0.9812	???+-?	82.6	5.749	1	0.0165
Val122Ile (rs76992529)	626.2	Dysmenorrhea	genitourinary	121.97	-0.014	0.9886	-???+?	75.3	4.048	1	0.04423
