# Supplementary material for: Clinical spectrum of Transthyretin amyloidogenic mutations among diverse population origins
Source: Hum Genomics. 2024 Mar 25;18:31. doi: 10.1186/s40246-024-00596-7 (PMC10962184; doi:10.1186/s40246-024-00596-7)
Supplement: Supplementary file 8 — Supplementary Material 8 [file 40246_2024_596_MOESM8_ESM.xlsx]

## Sheet: Supplemental Table 8
Supplementary Table 8: Enrichment analysis of health categories with respect to cross-ancestry meta-analysis results. Expected phecodes are those that would have been identified in case of no enrichment. Overrepresentation tests were conducted with respect to cross-ancestry meta-analysis association and heterogeneity statistics reaching nominal significance. Information about fold-enrichment and …
cross-ancestry associations
Mutation	Category	Phecodes associated in the category	Total phecodes associated	Phecodes tested in the category	Total phecodes tested	Expected phecodes associated in the category	Enrichment	P	FDR q
Ala81Thr (rs730881165)	digestive	1	1	5	22	0.227273	4.4	0.227273	0.612
Val122Ile (rs76992529)	circulatory system	2	16	19	111	2.73874	-1.37	0.455395	0.702
	congenital anomalies	3	16	3	111	0.432432	6.94	0.00252463	0.045
	digestive	3	16	20	111	2.88288	1.04	0.584798	0.702
	genitourinary	4	16	19	111	2.73874	1.46	0.279358	0.62775
	musculoskeletal	3	16	11	111	1.58559	1.89	0.195415	0.612
	neurological	1	16	5	111	0.720721	1.39	0.547921	0.702
cross-ancestry heterogeneity
Mutation	Category	Heterogenous phecodes in the category	Total heterogenous phecodes	Phecodes tested in the category	Total phecodes tested	Expected heterogenous phecodes in the category	Enrichment	P	FDR q
Ala81Thr (rs730881165)	circulatory system	2	11	4	22	2	1	0.706767	0.762
	endocrine/metabolic	1	11	2	22	1	1	0.761905	0.762
	injuries & poisonings	2	11	3	22	1.5	1.33	0.5	0.702
	mental disorders	2	11	2	22	1	2	0.238095	0.612
	neoplasms	1	11	1	22	0.5	2	0.5	0.702
	neurological	2	11	2	22	1	2	0.238095	0.612
	pregnancy complications	1	11	2	22	1	1	0.761905	0.762
Val122Ile (rs76992529)	digestive	3	14	20	111	2.52252	1.19	0.481642	0.702
	genitourinary	6	14	19	111	2.3964	2.5	0.014392	0.084
	musculoskeletal	1	14	11	111	1.38739	-1.39	0.58224	0.702
	neoplasms	4	14	7	111	0.882883	4.53	0.00462858	0.045
