# Supplementary material for: Clinical spectrum of Transthyretin amyloidogenic mutations among diverse population origins
Source: Hum Genomics. 2024 Mar 25;18:31. doi: 10.1186/s40246-024-00596-7 (PMC10962184; doi:10.1186/s40246-024-00596-7)
Supplement: Supplementary file 9 — Supplementary Material 9 [file 40246_2024_596_MOESM9_ESM.xlsx]

## Sheet: Supplementary Table 9
Supplementary Table 9: Comorbidities network with respect to phecodes associated with Val122Ile mutation in the cross-ancestry meta-analysis. Information about phenotyoic traits (Phecode), description of phenotype, category, relative risk (RR) and p value are reported. Results surviving Bonferroni multple testing correction (p value < 8.62E-4).
PheCode #1	description #1	category #1	PheCode #2	description #2	category #2	RR	p value
395.6	Heart valve replaced	circulatory system	747.13	Congenital anomalies of great vessels	congenital anomalies	68.1887	0
565	Anal and rectal conditions	digestive	565.1	Anal and rectal polyp	digestive	4.75117	0
351	Other peripheral nerve disorders	neurological	714.1	Rheumatoid arthritis	musculoskeletal	3.5465	9.59405e-202
714	Rheumatoid arthritis and other inflammatory polyarthropathies	musculoskeletal	714.1	Rheumatoid arthritis	musculoskeletal	13.7448	6.1261e-176
395.6	Heart valve replaced	circulatory system	747.1	Cardiac congenital anomalies	congenital anomalies	20.2944	2.36129e-114
747.1	Cardiac congenital anomalies	congenital anomalies	747.13	Congenital anomalies of great vessels	congenital anomalies	17.8745	3.75744e-110
714.1	Rheumatoid arthritis	musculoskeletal	727	Other disorders of synovium, tendon, and bursa	musculoskeletal	5.75413	9.4901e-54
727	Other disorders of synovium, tendon, and bursa	musculoskeletal	351	Other peripheral nerve disorders	neurological	3.00793	3.87083e-42
351	Other peripheral nerve disorders	neurological	714	Rheumatoid arthritis and other inflammatory polyarthropathies	musculoskeletal	3.43486	1.85211e-29
714.1	Rheumatoid arthritis	musculoskeletal	747.13	Congenital anomalies of great vessels	congenital anomalies	3.23608	2.22356e-27
530.2	Esophageal bleeding (varices_hemorrhage)	digestive	565.1	Anal and rectal polyp	digestive	2.3462	6.06806e-25
530.2	Esophageal bleeding (varices_hemorrhage)	digestive	714.1	Rheumatoid arthritis	musculoskeletal	3.22259	1.94305e-24
351	Other peripheral nerve disorders	neurological	565	Anal and rectal conditions	digestive	1.48728	1.66021e-23
565	Anal and rectal conditions	digestive	714.1	Rheumatoid arthritis	musculoskeletal	1.99892	9.59405e-23
530.2	Esophageal bleeding (varices_hemorrhage)	digestive	747.13	Congenital anomalies of great vessels	congenital anomalies	3.25249	1.47748e-18
395.6	Heart valve replaced	circulatory system	714.1	Rheumatoid arthritis	musculoskeletal	2.98309	1.04097e-17
565.1	Anal and rectal polyp	digestive	351	Other peripheral nerve disorders	neurological	1.39569	3.93233e-15
565.1	Anal and rectal polyp	digestive	714.1	Rheumatoid arthritis	musculoskeletal	1.82104	5.57726e-15
565.1	Anal and rectal polyp	digestive	747.13	Congenital anomalies of great vessels	congenital anomalies	1.8377	1.2156e-11
747	Cardiac and circulatory congenital anomalies	congenital anomalies	747.1	Cardiac congenital anomalies	congenital anomalies	42.9491	1.52108e-10
351	Other peripheral nerve disorders	neurological	747.1	Cardiac congenital anomalies	congenital anomalies	2.95591	2.2791e-10
351	Other peripheral nerve disorders	neurological	747.13	Congenital anomalies of great vessels	congenital anomalies	1.61787	4.1117e-10
395.6	Heart valve replaced	circulatory system	565.1	Anal and rectal polyp	digestive	1.83619	1.62693e-09
530.2	Esophageal bleeding (varices_hemorrhage)	digestive	565	Anal and rectal conditions	digestive	1.75954	1.86591e-09
747	Cardiac and circulatory congenital anomalies	congenital anomalies	747.13	Congenital anomalies of great vessels	congenital anomalies	13.3061	4.61354e-09
714	Rheumatoid arthritis and other inflammatory polyarthropathies	musculoskeletal	747.13	Congenital anomalies of great vessels	congenital anomalies	3.96352	2.2794e-08
565	Anal and rectal conditions	digestive	714	Rheumatoid arthritis and other inflammatory polyarthropathies	musculoskeletal	2.38467	1.19798e-07
395.6	Heart valve replaced	circulatory system	565	Anal and rectal conditions	digestive	1.706	1.45436e-07
530.2	Esophageal bleeding (varices_hemorrhage)	digestive	747.1	Cardiac congenital anomalies	congenital anomalies	5.14203	2.20123e-07
565	Anal and rectal conditions	digestive	747.13	Congenital anomalies of great vessels	congenital anomalies	1.59319	7.18232e-07
714.1	Rheumatoid arthritis	musculoskeletal	747.1	Cardiac congenital anomalies	congenital anomalies	4.17814	7.89107e-07
351	Other peripheral nerve disorders	neurological	530.2	Esophageal bleeding (varices_hemorrhage)	digestive	1.50858	1.11097e-06
395.6	Heart valve replaced	circulatory system	530.2	Esophageal bleeding (varices_hemorrhage)	digestive	2.25284	1.30911e-05
565	Anal and rectal conditions	digestive	727	Other disorders of synovium, tendon, and bursa	musculoskeletal	1.77055	1.62065e-05
565.1	Anal and rectal polyp	digestive	714	Rheumatoid arthritis and other inflammatory polyarthropathies	musculoskeletal	2.09099	5.362e-05
395.6	Heart valve replaced	circulatory system	351	Other peripheral nerve disorders	neurological	1.34301	0.00198322
351	Other peripheral nerve disorders	neurological	395.6	Heart valve replaced	circulatory system	1.34301	0.00198322
714.1	Rheumatoid arthritis	musculoskeletal	747	Cardiac and circulatory congenital anomalies	congenital anomalies	6.42791	0.00236599
747	Cardiac and circulatory congenital anomalies	congenital anomalies	727	Other disorders of synovium, tendon, and bursa	musculoskeletal	9.85826	0.00472683
565.1	Anal and rectal polyp	digestive	747	Cardiac and circulatory congenital anomalies	congenital anomalies	3.50987	0.0189575
530.2	Esophageal bleeding (varices_hemorrhage)	digestive	714	Rheumatoid arthritis and other inflammatory polyarthropathies	musculoskeletal	2.20914	0.0308294
565.1	Anal and rectal polyp	digestive	747.1	Cardiac congenital anomalies	congenital anomalies	1.82513	0.0323566
395.6	Heart valve replaced	circulatory system	747	Cardiac and circulatory congenital anomalies	congenital anomalies	5.5754	0.052105
714	Rheumatoid arthritis and other inflammatory polyarthropathies	musculoskeletal	395.6	Heart valve replaced	circulatory system	2.13526	0.0563165
530.2	Esophageal bleeding (varices_hemorrhage)	digestive	727	Other disorders of synovium, tendon, and bursa	musculoskeletal	1.62287	0.103533
565	Anal and rectal conditions	digestive	747.1	Cardiac congenital anomalies	congenital anomalies	1.57131	0.126015
351	Other peripheral nerve disorders	neurological	747	Cardiac and circulatory congenital anomalies	congenital anomalies	2.27378	0.1366
565.1	Anal and rectal polyp	digestive	727	Other disorders of synovium, tendon, and bursa	musculoskeletal	1.22188	0.229253
565	Anal and rectal conditions	digestive	747	Cardiac and circulatory congenital anomalies	congenital anomalies	2.19764	0.247629
714	Rheumatoid arthritis and other inflammatory polyarthropathies	musculoskeletal	747.1	Cardiac congenital anomalies	congenital anomalies	2.74143	0.292471
714	Rheumatoid arthritis and other inflammatory polyarthropathies	musculoskeletal	727	Other disorders of synovium, tendon, and bursa	musculoskeletal	1.2585	0.744048
727	Other disorders of synovium, tendon, and bursa	musculoskeletal	714	Rheumatoid arthritis and other inflammatory polyarthropathies	musculoskeletal	1.2585	0.744048
714	Rheumatoid arthritis and other inflammatory polyarthropathies	musculoskeletal	747	Cardiac and circulatory congenital anomalies	congenital anomalies	0	0.827505
395.6	Heart valve replaced	circulatory system	727	Other disorders of synovium, tendon, and bursa	musculoskeletal	0.831831	0.679028
530.2	Esophageal bleeding (varices_hemorrhage)	digestive	747	Cardiac and circulatory congenital anomalies	congenital anomalies	0	0.652051
747	Cardiac and circulatory congenital anomalies	congenital anomalies	530.2	Esophageal bleeding (varices_hemorrhage)	digestive	0	0.652051
727	Other disorders of synovium, tendon, and bursa	musculoskeletal	747.1	Cardiac congenital anomalies	congenital anomalies	0	0.376289
727	Other disorders of synovium, tendon, and bursa	musculoskeletal	747.13	Congenital anomalies of great vessels	congenital anomalies	0.529394	0.19393
